# Supplementary material for: Genome-Wide Linkage Mapping of QTL for Yield Components, Plant Height and Yield-Related Physiological Traits in the Chinese Wheat Cross Zhou 8425B/Chinese Spring
Source: Front Plant Sci. 2015 Dec 18;6:1099. doi: 10.3389/fpls.2015.01099 (PMC4683206; doi:10.3389/fpls.2015.01099)
Supplement: Table S3 — All SNP markers mapped in the Zhou 8425B/Chinese Spring populationin. [file Table3.XLS]

## Sheet: Sheet1
Table S3 All SNP markers mapped in the Zhou 8425B/Chinese Spring populationin
SNP marker	Position (cM)	Chromosome
BS00022270_51	0	1A
Kukri_c5715_141	2.294	1A
RAC875_c16352_326	3.132	1A
RAC875_c34888_65	3.569	1A
BobWhite_c6558_234	5.416	1A
Excalibur_c20777_315	10.613	1A
IAAV3168	18.92	1A
Kukri_rep_c102900_1715	26.153	1A
Excalibur_c10689_254	27.371	1A
RAC875_c14926_589	27.371	1A
Excalibur_c25050_372	27.371	1A
BS00011787_51	29.073	1A
wsnp_Ex_c31983_40709607	30.191	1A
Kukri_c46010_146	31.43	1A
IACX1465	31.709	1A
Tdurum_contig77289_179	31.709	1A
wsnp_BE586140A_Ta_2_1	32.125	1A
Tdurum_contig622_285	34.562	1A
Tdurum_contig47183_205	34.797	1A
Ra_c27593_460	35.374	1A
Tdurum_contig9199_714	36.087	1A
Ra_c56967_900	37.079	1A
wsnp_Ku_c21356_31093507	41.802	1A
wsnp_Ex_c14866_22995097	42.957	1A
GENE-0126_140	43.06	1A
IACX7921	43.591	1A
CAP8_c806_297	43.804	1A
RAC875_c31364_576	44.346	1A
RAC875_c41581_176	44.763	1A
Tdurum_contig81558_272	44.763	1A
IACX8300	44.763	1A
GENE-0405_237	44.763	1A
IAAV2709	44.763	1A
BS00022156_51	44.763	1A
TA001042-0912	44.763	1A
Tdurum_contig43360_1381	44.763	1A
BS00031200_51	44.763	1A
Ra_c2322_732	44.871	1A
CAP12_c6266_298	45.308	1A
RAC875_c68797_400	45.308	1A
wsnp_Ex_c8885_14842394	45.308	1A
wsnp_Ra_rep_c74936_72685894	45.308	1A
RAC875_c8515_653	45.405	1A
GENE-0436_569	45.684	1A
wsnp_Ex_c35563_43690084	45.816	1A
RAC875_c68568_78	46.952	1A
IACX592	47.042	1A
JD_c63991_766	47.042	1A
IBV7862	47.042	1A
RAC875_c5081_756	47.042	1A
Kukri_c20672_360	47.98	1A
Jagger_c1403_60	48.537	1A
JD_c17158_393	48.537	1A
BS00004522_51	48.537	1A
RAC875_c23442_221	49.412	1A
Excalibur_c10167_1028	52.702	1A
Kukri_c10239_2186	52.702	1A
IBV1225	52.702	1A
wsnp_Ku_c2815_5317230	52.702	1A
wsnp_Ex_c16592_25117132	52.702	1A
wsnp_Ra_c7818_13376644	52.702	1A
RAC875_c53185_802	52.702	1A
Kukri_c27785_400	52.702	1A
Ku_c1571_1457	53.008	1A
Kukri_c60564_136	53.126	1A
CAP11_c1972_285	53.126	1A
BS00002216_51	53.126	1A
IACX4386	53.126	1A
IACX4378	53.126	1A
BS00087600_51	53.311	1A
wsnp_Ex_c34344_42677360	53.594	1A
BobWhite_rep_c63278_349	53.594	1A
BS00094925_51	53.594	1A
IACX742	53.594	1A
IBV5406	53.594	1A
IBV3049	53.594	1A
wsnp_Ex_rep_c66628_64934660	53.594	1A
wsnp_Ra_c37745_45806931	53.594	1A
Excalibur_c32167_59	53.594	1A
wsnp_Ku_c24239_34199356	53.594	1A
wsnp_Ku_c23926_33870364	53.594	1A
Excalibur_c49421_443	53.594	1A
wsnp_Ex_c8588_14419007	53.594	1A
wsnp_Ex_c42282_48900922	53.594	1A
Ex_c5192_943	53.594	1A
wsnp_Ra_c16080_24638622	53.594	1A
RFL_Contig3203_1971	53.594	1A
wsnp_Ex_c34344_42676379	53.594	1A
Excalibur_rep_c66449_1588	53.594	1A
BobWhite_c5356_1272	53.594	1A
wsnp_Ex_c12336_19686808	53.594	1A
wsnp_Ex_c12165_19452361	53.594	1A
RAC875_c38916_66	53.594	1A
RAC875_c16080_777	53.594	1A
Kukri_c52952_315	53.594	1A
Ku_c8351_2029	53.594	1A
BS00021714_51	54.982	1A
wsnp_Ex_c21336_30465618	55.31	1A
IACX11338	55.31	1A
BobWhite_c12568_900	55.31	1A
Ra_c4159_2716	55.752	1A
Ex_c105443_895	56.128	1A
IAV5535	58.558	1A
IACX3047	58.921	1A
Tdurum_contig32437_257	60.233	1A
Ra_c105707_788	60.359	1A
wsnp_Ku_c21316_31053745	61.234	1A
wsnp_Ku_c21316_31053776	61.234	1A
BS00100120_51	61.943	1A
RAC875_rep_c112044_340	62.482	1A
wsnp_Ra_c11877_19161832	63.576	1A
TA004265-0757	63.816	1A
RH875_c49074_374	64.183	1A
Kukri_rep_c117029_125	64.403	1A
wsnp_Ra_c3270_6136601	64.403	1A
BobWhite_c29908_113	64.403	1A
BS00021728_51	64.636	1A
wsnp_Ku_c15214_23756800	64.636	1A
BS00065325_51	64.636	1A
BS00065324_51	64.636	1A
RAC875_c29540_413	64.897	1A
RAC875_c37545_289	65.059	1A
BS00096721_51	65.456	1A
BS00064638_51	65.818	1A
RAC875_c49074_458	65.94	1A
BS00022220_51	66.87	1A
wsnp_Ex_c20489_29564938	66.87	1A
BS00079538_51	66.87	1A
BS00030036_51	66.87	1A
BS00022173_51	66.87	1A
wsnp_CAP12_c1960_972031	66.87	1A
BobWhite_c46007_582	67.395	1A
Kukri_c54678_88	67.625	1A
Ku_c1313_1673	67.81	1A
IAAV6234	68.624	1A
BS00066071_51	69.238	1A
RAC875_c80876_67	69.484	1A
Kukri_c49170_655	69.532	1A
Jagger_c5280_407	69.532	1A
wsnp_JD_c6544_7697578	69.532	1A
Kukri_rep_c109473_80	69.532	1A
wsnp_JD_c6544_7697412	69.532	1A
BobWhite_c14587_51	69.659	1A
Kukri_c12984_465	69.706	1A
Excalibur_c44668_382	70.809	1A
CAP12_c1979_117	71.293	1A
wsnp_BM137879A_Ta_2_1	71.976	1A
BobWhite_c11946_277	72.386	1A
Ex_c15768_799	72.863	1A
RAC875_c45115_340	73.585	1A
wsnp_Ex_c1845_3472790	73.585	1A
IAV1142	73.585	1A
RAC875_c45115_509	73.585	1A
RAC875_c12993_201	73.585	1A
Ra_c24793_726	73.585	1A
Kukri_c28695_269	73.585	1A
Excalibur_c1845_4911	73.585	1A
Excalibur_c65755_51	73.585	1A
Excalibur_c1845_718	73.585	1A
BobWhite_c104_89	73.91	1A
IAAV2694	73.91	1A
Excalibur_c29605_535	74.875	1A
IACX7716	78.057	1A
BobWhite_c27438_81	78.346	1A
BS00009808_51	78.8	1A
wsnp_Ex_c43228_49605281	78.85	1A
RAC875_c15564_729	79.917	1A
BS00109991_51	89.439	1A
GENE-0262_431	89.439	1A
BS00022261_51	89.439	1A
CAP7_c12113_171	91.347	1A
Ex_c4060_510	98.493	1A
BS00070581_51	107.174	1A
BS00070580_51	107.174	1A
BS00110877_51	108.062	1A
BS00037976_51	108.221	1A
IHX14	110.436	1A
BS00036104_51	112.026	1A
Ra_c5683_2584	125.351	1A
Ra_c41164_730	125.351	1A
Ra_c5683_1762	125.351	1A
wsnp_Ex_c19353_28290651	125.574	1A
Ku_c4369_351	126.432	1A
Tdurum_contig11106_264	130.809	1A
RAC875_c7563_273	132.979	1A
TA002362-0785	134.653	1A
BobWhite_c5242_400	134.653	1A
wsnp_Ex_c30552_39457767	134.653	1A
wsnp_BF474340A_Ta_2_1	134.653	1A
BS00032825_51	136.671	1A
RAC875_rep_c69152_184	140.671	1A
wsnp_Ku_rep_c109724_94227136	150.458	1A
JaBer_c6772_80	151.154	1A
RAC875_c36980_161	157.287	1A
Kukri_c16271_894	157.287	1A
BobWhite_c19182_280	157.287	1A
RAC875_rep_c100394_536	158.272	1A
Ra_c71093_408	158.967	1A
tplb0021i12_383	158.967	1A
wsnp_JD_rep_c49006_33254974	158.967	1A
RAC875_c19751_166	159.333	1A
Ra_c11613_81	159.333	1A
RAC875_c64412_77	159.333	1A
Kukri_c2338_533	161.636	1A
wsnp_Ex_c7684_13109335	161.636	1A
BobWhite_c44164_402	161.636	1A
wsnp_Ex_c3264_6017750	162.312	1A
Excalibur_c88792_93	162.516	1A
wsnp_Ra_c36089_44508724	162.516	1A
RFL_Contig3683_1784	163.698	1A
wsnp_JD_c6664_7807201	164.214	1A
Kukri_c51781_199	165.097	1A
BobWhite_c6820_199	165.999	1A
wsnp_Ex_c48407_53323483	171.552	1A
RAC875_c11016_495	171.552	1A
RAC875_c68350_61	171.552	1A
wsnp_Ex_c3201_5910659	171.552	1A
BS00011521_51	171.552	1A
Kukri_c310_1953	172.512	1A
Ra_c1295_635	174.021	1A
Ku_c23222_204	174.021	1A
wsnp_Ex_c36911_44767554	176.557	1A
BS00062759_51	177.037	1A
BS00056823_51	177.358	1A
BobWhite_c45316_290	177.595	1A
IACX6022	180.015	1A
wsnp_Ex_c6476_11246531	180.015	1A
BobWhite_c10251_382	180.015	1A
Excalibur_c41592_100	180.015	1A
BS00054271_51	180.737	1A
BS00023417_51	180.737	1A
BS00023419_51	181.45	1A
Kukri_c22011_1447	182.04	1A
RAC875_c29059_648	182.04	1A
wsnp_Ex_c52086_55808193	182.04	1A
CAP7_c1295_62	182.04	1A
wsnp_Ex_c52086_55808126	182.04	1A
RAC875_c43389_105	182.04	1A
Excalibur_c46841_718	0	1B
BS00062605_51	33.396	1B
Excalibur_rep_c107879_459	33.675	1B
Excalibur_c48282_143	37.256	1B
BS00074665_51	38.124	1B
TA005995-0488	39.372	1B
BS00070878_51	39.548	1B
Kukri_c1529_462	42.085	1B
Kukri_c8390_547	44.279	1B
GENE-1294_339	44.958	1B
RAC875_c9457_788	45.633	1B
Tdurum_contig61410_542	46.232	1B
BS00032266_51	47.276	1B
Excalibur_c43567_679	48.121	1B
GENE-2541_1120	49.42	1B
BS00008803_51	50.863	1B
GENE-4608_569	51.021	1B
BS00022632_51	51.872	1B
Tdurum_contig60547_330	52.503	1B
BobWhite_rep_c66146_237	52.503	1B
IAV7260	52.503	1B
Tdurum_contig60547_129	52.503	1B
Tdurum_contig63991_280	52.503	1B
Ex_c68416_859	52.503	1B
GENE-0173_290	52.503	1B
Tdurum_contig63991_404	52.503	1B
Tdurum_contig7497_570	52.503	1B
Tdurum_contig60809_255	52.503	1B
IAAV5269	52.503	1B
IAAV8661	52.503	1B
JD_c2834_381	52.503	1B
Tdurum_contig48959_515	52.503	1B
Ra_c16069_1820	52.503	1B
Ku_c11813_215	52.503	1B
Tdurum_contig13391_680	52.503	1B
Kukri_c11580_818	52.503	1B
GENE-0173_168	52.503	1B
tplb0024i16_1177	52.503	1B
Ra_c7855_49	52.503	1B
wsnp_RFL_Contig2794_2564017	52.503	1B
Ra_c7745_1438	52.503	1B
Ra_c70039_1705	52.503	1B
RAC875_c30381_573	52.503	1B
Tdurum_contig42289_936	52.503	1B
Tdurum_contig31624_230	52.503	1B
Kukri_c11580_451	52.503	1B
wsnp_Ex_rep_c69266_68192766	52.503	1B
Tdurum_contig43346_108	52.503	1B
RAC875_rep_c117617_183	52.918	1B
BobWhite_c7333_76	53.1	1B
Excalibur_c15885_1145	53.1	1B
Tdurum_contig19102_84	53.1	1B
Tdurum_contig45715_549	53.1	1B
GENE-3407_73	53.1	1B
Excalibur_c18876_334	53.1	1B
Kukri_c2535_98	53.1	1B
Excalibur_c5052_151	53.1	1B
Excalibur_rep_c66306_499	53.1	1B
RH875_c25708_503	53.1	1B
Ku_c62848_956	53.1	1B
GENE-0545_138	53.1	1B
GENE-3407_236	53.1	1B
Kukri_c7428_604	53.1	1B
BS00062942_51	53.1	1B
Tdurum_contig83763_107	53.1	1B
Ku_c2115_541	53.1	1B
RFL_Contig1354_663	53.1	1B
Ku_c18793_951	53.1	1B
Tdurum_contig31201_201	53.1	1B
Kukri_c84940_106	53.1	1B
RAC875_c18282_1390	53.1	1B
RAC875_c2972_225	53.1	1B
RAC875_c63421_83	53.1	1B
Tdurum_contig31201_380	53.1	1B
RAC875_rep_c117462_124	53.1	1B
wsnp_Ku_c62848_63784645	53.1	1B
wsnp_RFL_Contig4726_5654774	53.375	1B
Excalibur_s113941_196	53.375	1B
CAP7_c1241_128	53.375	1B
BobWhite_c4126_442	53.375	1B
Ex_c24969_223	53.375	1B
BS00073603_51	53.375	1B
Excalibur_rep_c67757_264	53.375	1B
Excalibur_c55805_316	53.375	1B
IAAV7757	53.375	1B
Ku_c28949_178	53.375	1B
Kukri_c12936_1505	53.375	1B
wsnp_Ra_c21132_30487331	53.375	1B
BobWhite_c4236_410	53.375	1B
tplb0029b01_123	53.375	1B
tplb0029b01_1022	53.375	1B
Kukri_c31554_437	53.375	1B
wsnp_Ex_c9902_16309166	53.375	1B
wsnp_Ex_c37635_45347415	53.375	1B
wsnp_Ku_c30982_40765341	53.672	1B
RAC875_c44575_561	53.672	1B
wsnp_Ex_c38116_45719983	53.672	1B
IBV2546	53.672	1B
Ku_c42700_2798	54.138	1B
CAP7_rep_c7114_55	54.138	1B
Kukri_c37856_123	54.138	1B
Excalibur_c3140_697	54.138	1B
wsnp_Ex_c10233_16784994	54.138	1B
GENE-0193_197	54.138	1B
Kukri_c76762_166	54.138	1B
Kukri_c2297_181	54.138	1B
IAV178	54.138	1B
Kukri_rep_c95031_104	54.138	1B
wsnp_Ex_rep_c66802_65172754	54.138	1B
RAC875_c24109_600	54.138	1B
Ra_c33845_794	54.138	1B
Kukri_rep_c70738_896	54.534	1B
BS00052075_51	54.534	1B
CAP11_c1969_268	54.534	1B
wsnp_Ex_rep_c68573_67416138	54.534	1B
Tdurum_contig53888_350	54.534	1B
BS00009731_51	54.534	1B
wsnp_Ex_c6022_10552811	54.534	1B
IAV1869	54.534	1B
BS00063113_51	54.534	1B
Ku_c8767_1245	54.534	1B
BS00029345_51	54.534	1B
BS00052089_51	54.534	1B
Kukri_c8308_245	54.534	1B
wsnp_Ex_c30805_39678077	54.534	1B
CAP7_c302_518	54.977	1B
Kukri_rep_c108436_534	54.977	1B
IACX184	54.977	1B
Tdurum_contig46780_203	54.977	1B
Ku_c13515_171	55.579	1B
BS00021946_51	55.579	1B
BS00060270_51	55.579	1B
Tdurum_contig57127_56	55.579	1B
BS00071555_51	55.579	1B
Excalibur_c4163_176	55.579	1B
Excalibur_c4163_387	55.579	1B
Tdurum_contig28899_127	55.579	1B
Tdurum_contig8081_2331	55.579	1B
BS00022581_51	55.579	1B
GENE-0283_96	55.579	1B
BS00067434_51	55.579	1B
wsnp_BE403956B_Ta_2_3	55.579	1B
Kukri_c75399_226	55.579	1B
BS00011712_51	55.579	1B
JD_c64600_281	55.579	1B
Tdurum_contig43910_1429	55.9	1B
RFL_Contig981_1985	56.059	1B
BS00110148_51	56.059	1B
wsnp_Ex_c8865_14815305	56.059	1B
wsnp_Ra_c8484_14372815	57.368	1B
Ra_c34433_417	57.368	1B
wsnp_Ex_c17452_26163465	57.368	1B
tplb0023b14_704	57.368	1B
Tdurum_contig70304_781	57.368	1B
wsnp_Ex_rep_c69986_68942866	57.368	1B
BS00073132_51	57.368	1B
GENE-3626_308	57.368	1B
wsnp_Ku_c4951_8856170	57.368	1B
wsnp_Ex_c3681_6716255	58.043	1B
BS00095568_51	58.043	1B
BS00107420_51	58.043	1B
Tdurum_contig28316_442	58.043	1B
IBV8763	58.043	1B
Kukri_c75097_56	58.043	1B
BS00034925_51	58.043	1B
CAP11_rep_c5039_201	58.043	1B
BS00110052_51	58.043	1B
IAV4866	58.043	1B
CAP8_c9553_109	58.043	1B
wsnp_Ex_c3681_6715277	58.043	1B
wsnp_Ex_c5388_9526777	58.043	1B
wsnp_CAP11_rep_c8576_3700031	58.043	1B
wsnp_Ra_c2027_3945713	58.043	1B
Ra_c3083_982	58.043	1B
wsnp_CAP7_c940_480745	58.043	1B
RAC875_c51240_89	58.043	1B
Kukri_c67707_114	58.043	1B
CAP7_c3456_113	58.043	1B
Tdurum_contig15593_407	58.043	1B
BS00071465_51	58.043	1B
RFL_Contig1601_750	58.043	1B
wsnp_BE446240B_Ta_2_3	58.043	1B
Tdurum_contig44255_814	58.043	1B
Kukri_c667_1073	58.043	1B
Tdurum_contig57183_581	58.043	1B
IBV7383	58.043	1B
RAC875_c46646_549	58.043	1B
IAV5704	58.043	1B
Tdurum_contig57183_368	58.043	1B
BobWhite_c1967_388	58.043	1B
Tdurum_contig56873_1237	58.043	1B
wsnp_BE443332B_Ta_2_2	58.043	1B
BobWhite_c1967_175	58.043	1B
IAV2287	58.043	1B
BS00023142_51	58.043	1B
wsnp_Ra_c2027_3945764	58.043	1B
wsnp_Ra_c2027_3943938	58.043	1B
RAC875_c865_1936	58.043	1B
GENE-0142_178	58.043	1B
Excalibur_s102212_259	58.043	1B
Excalibur_c50665_1323	58.043	1B
GENE-1150_214	58.043	1B
Tdurum_contig56874_562	58.043	1B
Excalibur_rep_c105376_485	58.043	1B
TA004407-0898	58.043	1B
IAAV9039	60.344	1B
wsnp_Ex_c9960_16397347	60.344	1B
Excalibur_c49906_242	60.344	1B
BS00083072_51	60.344	1B
Kukri_c34182_125	60.344	1B
BS00081127_51	60.344	1B
BS00081125_51	60.344	1B
wsnp_Ex_rep_c66643_64952627	60.344	1B
GENE-0165_389	60.344	1B
RFL_Contig3343_2115	60.344	1B
wsnp_Ku_c19618_29134473	60.344	1B
wsnp_BF478690B_Ta_2_1	61.689	1B
wsnp_JD_c5659_6814240	61.689	1B
BS00022920_51	61.689	1B
Excalibur_c5218_75	61.689	1B
Excalibur_c14801_451	61.689	1B
IAV2125	61.689	1B
RH875_rep_c112555_200	61.689	1B
TA003900-0407	62.2	1B
tplb0024i15_1754	62.2	1B
Excalibur_rep_c103109_88	62.29	1B
wsnp_Ra_c11232_18256748	62.29	1B
CAP11_c2974_53	62.511	1B
Excalibur_c34625_281	62.511	1B
wsnp_Ex_c23992_33235984	64.795	1B
Excalibur_c48379_461	64.795	1B
Ex_c102909_778	65.246	1B
Ra_c62804_1641	65.344	1B
Ra_c1652_588	65.399	1B
IAAV4702	66.006	1B
wsnp_BG274294B_Ta_2_3	68.552	1B
GENE-0120_431	70.972	1B
wsnp_Ex_rep_c69766_68723140	70.972	1B
CAP11_c2913_115	70.972	1B
IAAV4729	71.484	1B
wsnp_Ex_c402_791233	71.484	1B
wsnp_Ex_c5245_9283053	71.484	1B
wsnp_Ex_c5098_9047611	71.484	1B
Tdurum_contig44540_510	71.484	1B
Tdurum_contig42797_1576	71.484	1B
RAC875_c3835_782	71.484	1B
Ku_c892_425	71.484	1B
Excalibur_c4459_1867	71.484	1B
Excalibur_c17977_71	71.484	1B
Kukri_c66451_128	71.484	1B
wsnp_Ex_c21559_30710510	72.303	1B
BS00069045_51	72.303	1B
Tdurum_contig42755_886	72.303	1B
BS00076405_51	74.521	1B
JD_c107_683	74.521	1B
RAC875_c55891_659	74.817	1B
Tdurum_contig42852_667	74.867	1B
Excalibur_c14911_976	74.867	1B
Excalibur_c51898_470	77.378	1B
Jagger_c7242_85	78.438	1B
Kukri_c8143_355	78.533	1B
GENE-0487_795	78.606	1B
IAV2683	78.606	1B
RAC875_c87950_333	78.606	1B
Kukri_c25961_108	78.606	1B
GENE-0487_644	78.606	1B
BS00055866_51	78.606	1B
BS00055864_51	78.606	1B
Kukri_c25961_166	78.606	1B
BS00089031_51	78.665	1B
RAC875_c103613_441	78.665	1B
IACX299	79.487	1B
Kukri_c51864_225	79.487	1B
BS00076394_51	79.487	1B
Kukri_c7657_651	79.487	1B
Kukri_c7657_986	79.487	1B
Ku_c1932_1583	79.939	1B
BS00022551_51	80.109	1B
BS00034012_51	80.427	1B
wsnp_Ex_rep_c67299_65844168	81.76	1B
Ku_c28580_432	82.131	1B
RAC875_c32848_578	82.131	1B
Ex_c69066_186	82.131	1B
BS00025527_51	82.131	1B
Excalibur_rep_c69066_270	82.131	1B
BobWhite_c39656_106	82.131	1B
BobWhite_c15152_341	82.131	1B
wsnp_Ku_c30494_40319867	82.131	1B
BS00040743_51	82.131	1B
wsnp_Ex_c6378_11086366	82.131	1B
TA004690-1102	82.131	1B
RAC875_c62171_386	82.131	1B
Kukri_rep_c112383_588	82.131	1B
RAC875_rep_c99365_219	82.131	1B
Ku_c9909_1766	82.131	1B
Kukri_c42202_271	82.131	1B
BS00110278_51	83.735	1B
BS00064162_51	84.775	1B
IACX886	84.775	1B
Ra_c7005_420	85.915	1B
IACX906	88.071	1B
wsnp_Ku_c56140_59771244	88.071	1B
Tdurum_contig15015_883	88.071	1B
BS00022577_51	88.071	1B
Tdurum_contig10362_328	88.071	1B
TA003586-0637	88.071	1B
RFL_Contig2736_827	88.071	1B
Kukri_c19247_53	88.071	1B
IACX8280	88.071	1B
IACX1891	88.071	1B
Kukri_c30461_857	88.071	1B
wsnp_Ex_c194_381656	88.621	1B
wsnp_Ex_c18384_27213023	88.621	1B
wsnp_BE494527B_Ta_2_1	88.621	1B
IAAV8459	88.621	1B
BS00095088_51	88.621	1B
BS00021680_51	88.621	1B
BS00041912_51	88.621	1B
Ku_c79340_308	88.621	1B
RFL_Contig5937_1677	90.043	1B
RAC875_c47427_75	90.043	1B
BobWhite_c42716_71	90.043	1B
wsnp_Ex_rep_c66255_64400455	90.043	1B
BS00110231_51	90.043	1B
RAC875_c1785_366	90.043	1B
Excalibur_rep_c96924_118	90.043	1B
BS00108257_51	92.39	1B
BS00022411_51	99.506	1B
BS00022249_51	99.807	1B
Jagger_c7235_96	101.018	1B
BS00021938_51	101.018	1B
RAC875_rep_c114694_99	101.313	1B
BobWhite_rep_c54139_273	101.735	1B
wsnp_JD_c20621_18304110	101.735	1B
wsnp_Ex_rep_c78209_74462664	101.735	1B
BS00042340_51	101.735	1B
BobWhite_c20621_683	101.735	1B
BobWhite_c4375_347	101.735	1B
IACX4411	101.735	1B
BobWhite_c20621_541	101.735	1B
tplb0043k02_1114	102.906	1B
CAP12_c544_164	102.906	1B
RAC875_c30786_411	102.906	1B
BS00087544_51	103.656	1B
BS00065257_51	103.656	1B
RAC875_c46093_492	104.24	1B
BS00089790_51	110.032	1B
Tdurum_contig42491_666	111.34	1B
IAV5863	111.34	1B
Excalibur_c13879_930	111.34	1B
Kukri_c21276_1056	111.34	1B
Kukri_c21276_816	111.34	1B
RAC875_c27273_334	111.34	1B
Kukri_c39223_831	112.194	1B
RAC875_c818_1185	112.925	1B
wsnp_Ku_rep_c107952_93214466	112.925	1B
IBV7428	112.925	1B
BS00021934_51	115.295	1B
wsnp_CAP11_c1902_1022408	115.674	1B
RAC875_c15625_520	116.867	1B
BS00077498_51	120.69	1B
BS00077499_51	120.69	1B
BS00035268_51	121.715	1B
D_contig12192_450	121.715	1B
Tdurum_contig8840_575	123.532	1B
Tdurum_contig8840_237	123.864	1B
wsnp_CAP7_c4778_2155754	128.386	1B
BS00075129_51	129.078	1B
GENE-0208_1096	131.819	1B
GENE-0208_688	131.819	1B
GENE-0208_899	131.819	1B
GENE-0208_695	131.819	1B
wsnp_Ex_c4774_8519623	133.903	1B
BS00015519_51	133.903	1B
GENE-0063_68	134.138	1B
GENE-3606_1331	134.826	1B
GENE-0416_480	134.826	1B
IACX9290	134.826	1B
Tdurum_contig55429_116	135.878	1B
Tdurum_contig18557_228	135.878	1B
BS00078414_51	135.878	1B
Tdurum_contig55429_147	135.878	1B
IACX2234	135.878	1B
wsnp_CAP12_c1337_682282	135.878	1B
Kukri_rep_c102001_59	135.878	1B
Excalibur_rep_c71107_517	135.878	1B
GENE-0115_375	138.617	1B
RAC875_c55934_165	138.617	1B
Kukri_c30490_328	138.617	1B
RAC875_c4047_115	138.926	1B
BS00028747_51	138.926	1B
Tdurum_contig4904_2923	139.513	1B
wsnp_CAP11_rep_c4138_1957470	140.138	1B
Ex_c4436_1947	140.47	1B
IAAV4844	140.47	1B
wsnp_Ex_c4436_7981037	140.47	1B
wsnp_Ex_c38849_46284348	141.747	1B
BS00084990_51	153.218	1B
BS00021877_51	153.518	1B
Tdurum_contig10354_270	153.805	1B
Tdurum_contig84791_198	154.318	1B
D_GCE8AKX01BOGN5_399	155.295	1B
BS00065694_51	155.572	1B
BS00063302_51	158.238	1B
Tdurum_contig52086_264	158.748	1B
tplb0049h18_765	158.748	1B
BS00024107_51	159.173	1B
Tdurum_contig43162_244	159.173	1B
IAAV1732	164.053	1B
RAC875_c28629_101	164.053	1B
Excalibur_c55186_351	164.751	1B
wsnp_Ex_c1597_3045682	169.73	1B
BS00082577_51	171.83	1B
BS00066805_51	171.83	1B
wsnp_Ex_c955_1827719	171.83	1B
Ku_c11537_539	171.83	1B
IAV5516	171.83	1B
D_contig10739_363	0	1D
BS00047515_51	0	1D
D_contig17928_216	0	1D
Kukri_c2408_784	2.145	1D
TA002086-0901	2.145	1D
Kukri_c36351_64	2.145	1D
Kukri_c26168_713	2.145	1D
GENE-0014_822	2.145	1D
RAC875_c20883_693	2.145	1D
RAC875_c10925_1887	2.145	1D
Kukri_c7822_144	2.145	1D
D_GDS7LZN02IXNP1_255	2.145	1D
Kukri_c37718_187	13.02	1D
BS00074370_51	17.151	1D
wsnp_CAP11_c2307_1200406	19.663	1D
wsnp_Ra_c1020_2062200	19.663	1D
tplb0061f07_1411	19.663	1D
D_contig50935_198	20.127	1D
Excalibur_c37693_203	20.127	1D
CAP7_c973_156	25.519	1D
D_contig01296_243	25.975	1D
Ex_c6145_833	26.173	1D
Ex_c6145_1877	26.173	1D
RAC875_c7752_2913	26.173	1D
RAC875_c7752_549	26.173	1D
RH875_c7752_1223	26.173	1D
CAP12_c46_333	26.562	1D
Ku_c11525_211	27.08	1D
BS00023049_51	27.631	1D
BS00104199_51	27.631	1D
D_GB5Y7FA01CWYQV_234	27.631	1D
CAP8_c1305_148	28.514	1D
Kukri_c46169_294	28.514	1D
IAV7510	35.414	1D
IACX9354	35.414	1D
D_F5XZDLF01A85DT_301	35.414	1D
BS00033088_51	35.976	1D
D_F5XZDLF02I14SZ_56	39.632	1D
D_contig16691_30	41.006	1D
Excalibur_rep_c75168_337	47.897	1D
Excalibur_c4030_1770	58.14	1D
RAC875_c62_1514	59.027	1D
IACX589	59.027	1D
wsnp_BE405518D_Ta_2_3	59.027	1D
wsnp_Ex_rep_c101500_86856089	59.027	1D
wsnp_Ex_rep_c101500_86856679	59.027	1D
RFL_Contig5594_1283	59.027	1D
BS00073871_51	59.47	1D
Kukri_c5113_1082	60.226	1D
Kukri_c53398_200	60.226	1D
Kukri_c24648_262	60.226	1D
IAAV5348	60.226	1D
BS00066391_51	60.226	1D
RAC875_rep_c81479_191	60.226	1D
BS00067620_51	60.226	1D
BS00004070_51	60.226	1D
BS00004145_51	60.226	1D
D_GDRF1KQ02G72YO_156	60.322	1D
D_contig37339_168	60.545	1D
Excalibur_c16662_300	60.545	1D
D_contig74531_32	60.545	1D
tplb0044p22_2330	60.545	1D
BS00011451_51	60.545	1D
BS00063146_51	60.545	1D
D_GBUVHFX01ANH44_230	60.545	1D
BS00021851_51	60.545	1D
BobWhite_c5419_643	60.545	1D
IBV614	60.545	1D
BobWhite_c555_1485	60.545	1D
BS00086679_51	60.545	1D
Kukri_c49577_630	60.955	1D
RAC875_c48997_1160	60.955	1D
IACX11153	62.92	1D
Kukri_c54820_382	65.858	1D
BS00093336_51	65.858	1D
RH875_rep_c69777_101	77.191	1D
RFL_Contig5232_4612	77.632	1D
IHX870	89.58	1D
Excalibur_c8784_869	95.174	1D
wsnp_Ku_c17177_26216230	96.445	1D
Kukri_c964_1482	98.34	1D
RAC875_c54260_127	98.637	1D
BS00079095_51	98.637	1D
D_GBF1XID01DNWRS_378	98.637	1D
wsnp_Ex_c6920_11929171	98.637	1D
wsnp_Ex_c6920_11929748	98.637	1D
wsnp_Ex_c6920_11928994	98.637	1D
IAAV7745	98.637	1D
BobWhite_c10977_834	98.637	1D
wsnp_Ex_c27290_36498531	98.637	1D
RAC875_c51177_261	98.637	1D
wsnp_Ex_c1318_2520706	98.637	1D
wsnp_Ex_c27290_36498462	98.637	1D
wsnp_Ex_c57601_59245549	99.267	1D
D_contig06122_208	99.267	1D
wsnp_Ku_c7266_12551048	99.267	1D
wsnp_Ku_c5560_9853214	99.267	1D
wsnp_Ku_c5560_9851459	99.267	1D
wsnp_Ku_c2624_4986980	99.267	1D
wsnp_JD_c8173_9207415	99.267	1D
wsnp_Ex_c57601_59245380	99.267	1D
BS00014671_51	99.267	1D
RAC875_c3604_1527	99.267	1D
BS00004282_51	99.267	1D
Excalibur_c6952_263	100.44	1D
Excalibur_c75270_566	104.055	1D
Ex_c19516_1184	0	2A
wsnp_Ra_c8771_14786376	24.258	2A
Tdurum_contig56157_1748	31.507	2A
Kukri_c40204_141	36.53	2A
Excalibur_c12980_2392	36.955	2A
RAC875_c57889_55	37.505	2A
wsnp_Ex_c322_624793	40.679	2A
Tdurum_contig10785_103	46.706	2A
RAC875_c44675_71	62.94	2A
Excalibur_c92241_336	84.767	2A
Kukri_rep_c104307_905	85.028	2A
Ra_c44994_415	86.309	2A
BS00073381_51	86.554	2A
BS00073382_51	86.554	2A
Kukri_c84087_154	86.554	2A
GENE-0137_1660	86.554	2A
BS00075855_51	86.554	2A
BS00022487_51	86.554	2A
BS00065276_51	86.554	2A
GENE-0749_215	86.554	2A
wsnp_Ex_c15740_24096817	86.554	2A
RAC875_rep_c78518_198	86.554	2A
BS00022982_51	86.554	2A
BS00066756_51	86.554	2A
RAC875_c31045_882	86.554	2A
BS00004724_51	86.554	2A
wsnp_Ex_rep_c103167_88181968	87.119	2A
wsnp_Ex_rep_c103167_88182254	87.119	2A
BobWhite_c24495_282	87.515	2A
CAP7_c3132_150	87.515	2A
Ex_c67274_1226	87.906	2A
BobWhite_c26374_339	89.456	2A
D_GA8KES401BVP4P_43	90.24	2A
D_F1BEJMU01EISTM_67	96.607	2A
RAC875_c10357_732	103.176	2A
Kukri_c56203_965	103.176	2A
Tdurum_contig62138_385	103.176	2A
BS00022013_51	104.04	2A
BS00085308_51	119.834	2A
BobWhite_c1611_1685	120.318	2A
BS00070692_51	122.22	2A
RAC875_rep_c80737_162	123.683	2A
JD_c4427_288	124.661	2A
GENE-1246_393	124.803	2A
JG_c883_445	125.187	2A
Kukri_rep_c104727_91	126.408	2A
Kukri_c86015_170	126.78	2A
wsnp_JD_c18695_17091254	126.78	2A
wsnp_Ex_rep_c101526_86881496	126.78	2A
Tdurum_contig560_297	126.78	2A
GENE-1075_265	126.78	2A
Tdurum_contig560_239	126.78	2A
BS00079443_51	127.069	2A
RAC875_rep_c73925_276	127.069	2A
wsnp_Ex_c15325_23565794	127.069	2A
BS00062843_51	127.069	2A
IAV733	127.069	2A
wsnp_JD_c13086_13174510	127.069	2A
Kukri_c15308_173	127.069	2A
wsnp_Ex_c15325_23565935	127.069	2A
wsnp_JD_c12088_12411845	127.069	2A
wsnp_Ex_rep_c68113_66877517	127.069	2A
Kukri_c7914_99	127.419	2A
RAC875_c20700_853	127.419	2A
BobWhite_c14476_80	128.472	2A
Ex_c721_2127	128.472	2A
IBV2376	128.472	2A
BobWhite_c12252_476	128.472	2A
IACX6028	128.472	2A
Excalibur_c50934_159	128.472	2A
wsnp_Ex_c36242_44232305	128.472	2A
Ex_c721_2643	128.472	2A
wsnp_Ex_c36242_44232473	128.472	2A
BS00043083_51	128.472	2A
Kukri_c7139_1248	128.472	2A
tplb0045j05_1405	128.85	2A
GENE-1220_457	128.85	2A
RAC875_c58503_182	129.305	2A
BobWhite_c26259_248	129.305	2A
Tdurum_contig45580_2786	129.305	2A
Tdurum_contig45580_3981	129.305	2A
RAC875_c17628_867	129.305	2A
Kukri_c45411_223	129.305	2A
GENE-1031_48	129.305	2A
Excalibur_c34839_187	129.305	2A
Tdurum_contig30569_126	129.305	2A
BobWhite_c14530_51	129.305	2A
wsnp_Ex_c1767_3341220	129.305	2A
wsnp_CD453913A_Ta_2_1	129.305	2A
tplb0059a15_417	129.305	2A
Tdurum_contig93884_223	129.305	2A
Tdurum_contig62976_84	129.305	2A
Tdurum_contig45580_1717	129.305	2A
BobWhite_c5562_219	129.305	2A
Tdurum_contig28682_120	129.695	2A
Tdurum_contig62073_631	129.695	2A
TA003045-1227	130.169	2A
BobWhite_c35700_56	130.782	2A
wsnp_Ku_rep_c102140_89178676	130.966	2A
BobWhite_rep_c62964_873	130.966	2A
TA004055-0626	130.966	2A
wsnp_JD_c6436_7600132	130.966	2A
wsnp_Ra_c19526_28719561	130.966	2A
wsnp_Ex_c1782_3365844	130.966	2A
wsnp_Ku_c6826_11860405	130.966	2A
wsnp_Ex_c60588_60977198	130.966	2A
JD_c48963_238	131.115	2A
GENE-2601_393	131.115	2A
Kukri_c44442_274	131.115	2A
Kukri_rep_c101874_104	131.323	2A
BobWhite_c10015_641	131.581	2A
GENE-1181_262	131.581	2A
GENE-1181_694	131.581	2A
BobWhite_c2532_966	131.581	2A
TA011854-0699	131.581	2A
TA001351-1193	131.581	2A
TA001792-1026	131.581	2A
Kukri_c7169_105	131.581	2A
Kukri_c4563_455	131.981	2A
RAC875_c68079_214	131.981	2A
BobWhite_c32226_104	131.981	2A
Kukri_rep_c112814_700	132.673	2A
Kukri_rep_c112814_587	133.139	2A
BS00067656_51	133.917	2A
BS00035738_51	133.917	2A
BS00086956_51	134.066	2A
BS00091670_51	134.066	2A
BS00048615_51	134.066	2A
BS00076337_51	134.066	2A
wsnp_Ex_c33420_41911147	134.137	2A
wsnp_Ex_rep_c67621_66275106	134.137	2A
RAC875_c5569_548	134.175	2A
Ex_c32172_1677	134.175	2A
Ku_c1217_312	134.175	2A
IBV6190	134.175	2A
IBV7660	134.175	2A
Ra_c3019_950	134.175	2A
wsnp_JD_c16067_15341994	134.175	2A
Excalibur_c18417_241	134.175	2A
Kukri_c52614_291	134.175	2A
wsnp_Ex_rep_c68871_67756221	134.175	2A
Ra_c22724_1137	134.175	2A
Ra_c22553_2311	134.175	2A
RAC875_c20226_454	134.175	2A
Ra_c22724_1451	134.175	2A
wsnp_Ex_c2592_4822528	134.175	2A
Kukri_c48683_434	134.175	2A
Ra_c22724_1789	134.175	2A
RAC875_c8115_2703	134.175	2A
RAC875_c59661_500	134.175	2A
wsnp_Ex_c25409_34677674	134.175	2A
Ra_c7126_565	134.175	2A
RAC875_c8241_780	134.175	2A
wsnp_Ku_c3907_7157334	134.284	2A
IAAV6960	134.284	2A
RAC875_c15245_431	134.284	2A
RAC875_c47395_652	134.542	2A
Ra_c1257_2455	134.542	2A
RAC875_rep_c72668_695	134.614	2A
BobWhite_c2099_337	134.614	2A
RAC875_rep_c113937_102	134.614	2A
JD_c2020_434	135.128	2A
wsnp_Ex_rep_c66615_64916114	135.356	2A
wsnp_Ex_rep_c66615_64916512	135.356	2A
Ku_c59581_1412	135.356	2A
Ra_c29240_628	135.356	2A
Kukri_c57491_132	135.356	2A
Excalibur_c3108_5476	136.209	2A
Tdurum_contig9731_121	136.209	2A
CAP8_c533_120	136.614	2A
CAP8_c607_659	136.904	2A
wsnp_bg606625A_Ta_2_1	136.904	2A
BS00085765_51	137.805	2A
IAV4521	137.805	2A
IAAV8552	137.805	2A
wsnp_Ex_c28204_37349164	137.805	2A
RAC875_c53350_180	137.805	2A
RAC875_c63975_307	137.805	2A
BobWhite_c28819_733	137.805	2A
Excalibur_c1793_97	137.805	2A
RAC875_c992_718	138.492	2A
BS00040337_51	138.492	2A
wsnp_BE406351A_Ta_2_2	138.492	2A
CAP12_c6044_69	138.492	2A
Kukri_c9713_1999	138.492	2A
wsnp_BE406351A_Ta_2_3	138.492	2A
GENE-1386_36	138.492	2A
Excalibur_c84687_162	139.595	2A
BS00014251_51	142.392	2A
wsnp_CAP8_c2677_1394934	145.884	2A
Excalibur_c47535_389	145.884	2A
IBV80	145.884	2A
Excalibur_c28017_641	145.884	2A
Tdurum_contig42540_843	147.47	2A
wsnp_Ex_rep_c66448_64683704	158.063	2A
RAC875_c1781_1897	168.888	2A
RAC875_c1781_1137	169.035	2A
CAP12_rep_c6956_169	169.219	2A
RFL_Contig2729_517	169.477	2A
wsnp_Ex_c23768_33006588	175.585	2A
BS00108517_51	175.585	2A
wsnp_Ku_c28467_38394907	175.585	2A
wsnp_Ku_c28467_38394887	175.585	2A
wsnp_Ra_c12874_20497763	175.585	2A
wsnp_Ra_c10658_17500498	175.585	2A
wsnp_Ex_rep_c67848_66550974	175.585	2A
wsnp_Ex_rep_c66358_64543401	175.585	2A
Ku_c69608_894	175.585	2A
Ku_c13700_1196	175.585	2A
Excalibur_c14317_401	175.585	2A
Excalibur_c41125_360	175.585	2A
TA001297-0826	175.585	2A
Ra_c70418_142	175.585	2A
BobWhite_rep_c64766_352	175.585	2A
Kukri_rep_c104611_210	175.585	2A
Ra_c70418_147	175.585	2A
BS00086329_51	175.585	2A
wsnp_Ex_c2426_4542393	175.585	2A
JD_c11109_572	178.14	2A
Excalibur_c36481_519	178.14	2A
Excalibur_c36481_1140	178.14	2A
wsnp_CAP12_c510_276361	178.14	2A
Excalibur_c36481_1319	178.14	2A
wsnp_Ex_c36481_44425685	178.14	2A
wsnp_Ex_c59095_60108185	178.698	2A
Kukri_c74165_204	178.921	2A
JaBer_c9554_114	179.085	2A
GENE-2352_964	179.309	2A
wsnp_Ex_c59095_60108097	179.474	2A
BS00080752_51	180.338	2A
BS00108775_51	180.338	2A
BS00110386_51	180.918	2A
BobWhite_c16923_64	182.281	2A
Excalibur_c96_670	189.89	2A
BS00057060_51	196.889	2A
Kukri_c25901_348	198.466	2A
Tdurum_contig11659_253	201.087	2A
RAC875_c104160_61	205.073	2A
BS00009817_51	205.381	2A
Tdurum_contig4976_1138	210.584	2A
BS00022265_51	211.658	2A
wsnp_Ex_rep_c70299_69243835	213.984	2A
Kukri_c25978_561	213.984	2A
BS00110128_51	214.97	2A
Excalibur_c44487_642	216.135	2A
Ra_c3750_270	216.365	2A
Excalibur_c42110_66	216.365	2A
Ra_c3750_1082	216.365	2A
IAV3791	216.365	2A
Excalibur_c42110_210	216.365	2A
RAC875_c66695_1376	216.365	2A
BS00030165_51	217.055	2A
BobWhite_c17783_174	217.055	2A
Tdurum_contig6086_269	217.055	2A
Tdurum_contig86183_221	217.861	2A
BS00022409_51	217.861	2A
Tdurum_contig49145_914	217.861	2A
BobWhite_c31163_694	218.964	2A
BS00000209_51	219.441	2A
Kukri_c15615_254	219.441	2A
IACX3245	220.308	2A
BS00000250_51	220.588	2A
RAC875_c4609_1756	220.588	2A
BS00062732_51	222.011	2A
IACX987	224.198	2A
CAP7_c1527_136	224.766	2A
BobWhite_c47555_106	224.766	2A
Excalibur_c7241_284	225.338	2A
BobWhite_c5178_188	225.8	2A
RAC875_c96033_191	228.925	2A
BS00023075_51	230.185	2A
Tdurum_contig47508_250	230.185	2A
Tdurum_contig94203_610	230.755	2A
CAP12_c575_105	235.064	2A
RAC875_c21750_784	235.064	2A
BS00096927_51	235.064	2A
IAAV880	235.064	2A
Excalibur_c52319_257	235.106	2A
wsnp_Ra_c6586_11477949	235.43	2A
Excalibur_c44834_80	235.43	2A
wsnp_Ku_c4045_7380115	235.43	2A
BS00011539_51	235.93	2A
Ku_c72620_132	236.104	2A
Excalibur_c923_837	236.104	2A
Excalibur_c4372_363	236.243	2A
IAAV3757	236.243	2A
JD_c11825_1135	236.842	2A
Excalibur_c7971_712	236.842	2A
Excalibur_c91176_326	236.842	2A
IAAV6102	236.842	2A
Kukri_c44231_1576	236.842	2A
RAC875_c22328_1356	236.842	2A
RAC875_c22328_490	236.842	2A
CAP12_c1380_238	236.842	2A
Tdurum_contig12556_183	236.842	2A
BS00070979_51	236.842	2A
Tdurum_contig52350_170	236.842	2A
Tdurum_contig52350_636	236.842	2A
BS00097473_51	236.842	2A
RAC875_c259_1339	236.842	2A
wsnp_Ex_c10555_17235832	236.842	2A
RAC875_c27530_860	236.842	2A
wsnp_Ex_c3695_6740339	236.842	2A
Tdurum_contig52350_296	236.842	2A
wsnp_Ex_c10555_17236072	236.842	2A
Tdurum_contig52350_902	236.842	2A
wsnp_Ex_c3695_6740063	236.842	2A
wsnp_Ku_c16547_25454123	236.842	2A
BS00010760_51	236.842	2A
BS00010477_51	236.842	2A
Tdurum_contig42282_11463	236.842	2A
RFL_Contig5122_974	237.245	2A
BS00049816_51	237.53	2A
Excalibur_rep_c69149_1588	237.53	2A
IAAV7086	237.53	2A
Kukri_c16094_799	237.53	2A
BS00027799_51	237.53	2A
Kukri_c53501_305	237.53	2A
RAC875_c35200_302	237.53	2A
Tdurum_contig50839_593	237.53	2A
GENE-1004_102	237.53	2A
BS00022252_51	237.53	2A
GENE-1303_469	237.53	2A
IAAV881	237.53	2A
BS00009737_51	237.53	2A
IACX1911	237.53	2A
BS00009692_51	237.53	2A
wsnp_BE499251A_Ta_2_1	237.53	2A
BS00007689_51	237.53	2A
BS00049815_51	237.616	2A
RAC875_rep_c108389_937	237.616	2A
Excalibur_rep_c106377_80	237.616	2A
Kukri_rep_c72495_66	237.616	2A
RFL_Contig5277_1283	239.927	2A
BS00012942_51	240.76	2A
RAC875_c1757_1183	240.76	2A
wsnp_Ex_rep_c108004_91402649	240.76	2A
Ra_c1757_256	240.76	2A
Kukri_c5276_801	243.349	2A
Excalibur_rep_c66399_930	243.349	2A
Kukri_c1621_107	243.349	2A
Kukri_c100591_287	243.349	2A
RAC875_c42539_104	243.349	2A
RAC875_rep_c69411_672	243.349	2A
Tdurum_contig32203_281	243.349	2A
Tdurum_contig42600_527	243.349	2A
BS00010729_51	243.349	2A
Excalibur_c33560_256	243.349	2A
Excalibur_c28710_340	245.191	2A
BS00020869_51	245.191	2A
RAC875_c24364_307	245.191	2A
Excalibur_c1999_1178	245.191	2A
Kukri_c12849_1392	245.191	2A
Tdurum_contig42029_2929	245.191	2A
Kukri_c498_1911	245.191	2A
TA004902-0755	245.191	2A
RH875_c24364_526	245.191	2A
BS00068691_51	252.648	2A
Tdurum_contig49366_118	252.921	2A
GENE-1258_171	269.023	2A
RFL_Contig1987_3440	0	2B
Tdurum_contig26542_457	0	2B
Tdurum_contig26542_281	0	2B
IAAV211	0	2B
wsnp_Ex_c20169_29215401	0	2B
Tdurum_contig13653_255	0.407	2B
BS00100563_51	0.407	2B
Tdurum_contig11421_355	0.604	2B
Excalibur_c181_265	1.996	2B
Tdurum_contig41914_353	2.504	2B
Tdurum_contig41914_544	2.504	2B
Excalibur_rep_c66577_159	3.303	2B
RAC875_c59545_122	3.45	2B
JD_c22970_858	4.701	2B
IAAV8980	4.701	2B
Ku_c14053_772	4.701	2B
Kukri_c42289_582	4.701	2B
wsnp_Ex_c5238_9271937	4.701	2B
RAC875_c4247_261	4.701	2B
IAAV1743	4.701	2B
wsnp_BE604861B_Ta_2_1	4.701	2B
Kukri_c42289_502	4.701	2B
Excalibur_c33079_199	4.701	2B
BobWhite_c3166_310	4.701	2B
RAC875_c400_2722	4.701	2B
RAC875_c400_1054	4.701	2B
RAC875_c26460_1040	4.701	2B
RAC875_c400_1271	4.701	2B
Ku_c3858_1078	4.701	2B
wsnp_CAP11_c307_255609	4.701	2B
Ra_c6266_140	4.701	2B
wsnp_Ex_c16988_25586811	4.701	2B
wsnp_Ku_c6183_10867720	4.701	2B
Kukri_c2541_924	4.9	2B
RAC875_c173_905	4.9	2B
Ex_c10478_746	4.9	2B
wsnp_BG608232B_Ta_2_1	4.9	2B
tplb0038c04_756	4.9	2B
BobWhite_c18494_381	4.9	2B
wsnp_BG608232B_Ta_2_2	4.9	2B
BobWhite_c34233_205	4.9	2B
BobWhite_c33333_54	4.9	2B
Ra_c2527_1124	5.518	2B
Kukri_c10017_833	5.684	2B
JD_c800_1249	5.904	2B
BobWhite_c5897_607	5.904	2B
wsnp_RFL_Contig3802_4108582	6.477	2B
wsnp_Ex_c4328_7801724	6.9	2B
Ex_c4328_1408	6.9	2B
Kukri_rep_c68124_672	6.9	2B
Tdurum_contig50509_805	6.9	2B
Kukri_rep_c68124_169	6.9	2B
Ra_c6700_406	6.9	2B
GENE-1084_354	6.9	2B
wsnp_Ex_c4328_7801438	6.9	2B
Kukri_rep_c107245_634	6.996	2B
BS00075410_51	7.368	2B
BS00111324_51	7.368	2B
Kukri_c48787_108	7.368	2B
RAC875_c63545_85	7.368	2B
Excalibur_c20647_643	7.368	2B
Excalibur_c25921_230	7.368	2B
BS00091671_51	7.368	2B
BS00030405_51	7.368	2B
BS00061269_51	7.368	2B
Excalibur_c18417_285	7.368	2B
GENE-0968_155	7.368	2B
TA001505-1171	7.57	2B
Excalibur_c23932_916	7.669	2B
Excalibur_c29766_663	7.669	2B
Excalibur_c15510_190	7.839	2B
BS00030090_51	7.839	2B
Kukri_c8900_251	8.432	2B
RH875_c19210_348	8.696	2B
wsnp_CAP8_rep_c5599_2654989	9.185	2B
BobWhite_c892_73	9.185	2B
wsnp_CAP8_rep_c6230_2943068	9.185	2B
TA001732-0977	9.185	2B
CAP7_c7349_21	9.185	2B
wsnp_Ex_c7003_12065567	9.185	2B
BS00065558_51	9.185	2B
RAC875_c3752_890	9.185	2B
CAP8_c3982_23	9.185	2B
wsnp_CAP11_c5240_2436441	9.185	2B
BobWhite_c10331_517	9.443	2B
TA001322-0272	9.572	2B
Tdurum_contig11768_756	9.572	2B
BobWhite_c948_52	9.572	2B
wsnp_Ex_c33246_41764093	9.572	2B
Kukri_c10054_567	9.572	2B
wsnp_JD_c6350_7517130	9.572	2B
wsnp_Ex_rep_c101906_87187119	9.572	2B
BS00011039_51	9.572	2B
BS00092542_51	9.572	2B
Kukri_c39230_362	9.572	2B
BS00037278_51	9.572	2B
wsnp_Ku_c2562_4879681	9.572	2B
BS00011164_51	9.572	2B
BS00023156_51	9.572	2B
wsnp_BE445278B_Ta_2_1	9.757	2B
Excalibur_c15696_1280	9.757	2B
RAC875_c17331_129	9.757	2B
RAC875_c3691_1428	9.757	2B
Excalibur_c15696_737	9.757	2B
RFL_Contig5290_1493	9.757	2B
Excalibur_c90811_88	9.757	2B
RAC875_c57901_354	9.757	2B
wsnp_BE445278B_Ta_2_3	9.757	2B
JD_c767_567	10.127	2B
Kukri_c36783_91	10.127	2B
BS00040251_51	10.127	2B
Kukri_c34353_821	10.455	2B
wsnp_Ex_c13351_21042379	10.722	2B
Tdurum_contig98206_211	11.395	2B
Tdurum_contig92963_204	12.018	2B
IAAV4434	12.018	2B
Tdurum_contig71387_65	12.018	2B
RFL_Contig1483_1765	12.018	2B
wsnp_Ra_c16822_25566950	12.018	2B
Excalibur_c15412_728	12.018	2B
Tdurum_contig18197_86	12.018	2B
wsnp_Ku_c13905_22034406	12.018	2B
RAC875_c47353_350	12.018	2B
tplb0031k24_254	12.018	2B
Ra_c5609_231	12.704	2B
wsnp_Ex_c9248_15372536	13.132	2B
BS00092273_51	13.132	2B
wsnp_Ex_c45094_50985067	13.132	2B
BS00102480_51	13.506	2B
Ku_c103035_323	14.219	2B
BS00022940_51	14.219	2B
RFL_Contig1139_817	14.417	2B
Kukri_c9387_112	15.001	2B
Kukri_c9387_372	15.001	2B
wsnp_Ku_c4507_8157580	15.001	2B
wsnp_BF202681B_Ta_2_2	15.001	2B
Ra_c2110_494	15.001	2B
BobWhite_c45336_130	15.182	2B
wsnp_Ex_c30447_39360584	15.315	2B
wsnp_Ku_c11665_18999583	15.479	2B
Excalibur_rep_c102657_575	15.602	2B
wsnp_Ex_c7246_12443506	15.914	2B
RFL_Contig1633_304	16.272	2B
RAC875_c52566_447	16.272	2B
BobWhite_c6166_319	16.272	2B
RAC875_c52566_644	16.272	2B
Ra_c107358_279	16.272	2B
BS00014923_51	16.272	2B
Ku_c4042_576	16.461	2B
BobWhite_c5582_654	16.461	2B
wsnp_BM140364B_Ta_2_3	16.845	2B
Tdurum_contig42214_1195	16.845	2B
Ra_c31463_148	16.845	2B
wsnp_BM140364B_Ta_2_1	16.845	2B
Kukri_c32247_293	16.845	2B
wsnp_Ex_c31274_40086873	16.845	2B
RH875_c58652_80	16.845	2B
GENE-0767_62	16.845	2B
Kukri_c9102_84	17.022	2B
Ku_c69635_2786	17.239	2B
BS00009540_51	17.304	2B
BS00110442_51	17.304	2B
BS00110319_51	17.304	2B
RFL_Contig4542_1773	17.556	2B
RFL_Contig4542_1281	17.556	2B
BobWhite_s65298_124	17.681	2B
Kukri_c13747_464	17.681	2B
Excalibur_c40056_59	17.758	2B
BobWhite_c5511_323	17.887	2B
Kukri_c5904_80	18.003	2B
Tdurum_contig62852_592	18.003	2B
BS00029713_51	18.003	2B
Tdurum_contig1653_190	18.003	2B
tplb0045o20_699	18.003	2B
BS00043099_51	18.003	2B
RAC875_c3302_1411	18.003	2B
BS00103461_51	18.003	2B
tplb0045o20_1168	18.072	2B
Kukri_c15043_326	18.177	2B
CAP7_c1018_75	18.297	2B
RAC875_c21378_474	18.768	2B
Tdurum_contig81323_291	19.34	2B
BS00038217_51	19.34	2B
BS00079213_51	19.34	2B
Kukri_c4632_115	19.804	2B
wsnp_Ex_c7738_13195349	19.848	2B
wsnp_Ex_c269_518324	20.06	2B
wsnp_Ex_c10941_17776989	21.52	2B
Kukri_rep_c101093_572	21.588	2B
Tdurum_contig5056_173	21.588	2B
Kukri_c59585_560	21.588	2B
RAC875_c38941_230	21.807	2B
Kukri_c17483_568	21.807	2B
Tdurum_contig29620_285	21.807	2B
Excalibur_c7136_1260	21.807	2B
Tdurum_contig29620_125	21.807	2B
CAP12_rep_c5926_115	21.807	2B
Kukri_c29272_363	21.807	2B
TA005827-0874	21.807	2B
Tdurum_contig29620_207	21.807	2B
Excalibur_rep_c101660_546	21.807	2B
Tdurum_contig74936_264	21.807	2B
wsnp_Ku_c23305_33210841	21.807	2B
Tdurum_contig74936_387	21.807	2B
Tdurum_contig7526_301	21.807	2B
Tdurum_contig74936_456	21.807	2B
wsnp_Ku_c31_62657	21.807	2B
Kukri_c43403_594	21.807	2B
Kukri_c43403_346	21.807	2B
D_contig36671_269	21.807	2B
Excalibur_c7136_799	21.807	2B
JBer_c8098_88	21.807	2B
Tdurum_contig11350_827	21.807	2B
Tdurum_contig61293_131	22.016	2B
wsnp_Ex_c7285_12506938	22.166	2B
RAC875_c95948_614	22.314	2B
Excalibur_c6502_397	22.553	2B
RAC875_c34516_70	22.553	2B
RAC875_c34516_316	22.553	2B
BS00096182_51	22.553	2B
Ku_c5725_892	22.685	2B
BobWhite_c11739_325	22.773	2B
Excalibur_c25234_143	22.773	2B
Tdurum_contig42636_1245	22.955	2B
Tdurum_contig30680_120	22.955	2B
GENE-0647_106	23.035	2B
RAC875_c26469_480	23.403	2B
Excalibur_c12135_100	24.278	2B
BS00067337_51	24.278	2B
Ex_c87254_173	24.435	2B
Tdurum_contig94176_65	25.07	2B
Tdurum_contig42636_995	25.452	2B
BS00064318_51	30.947	2B
GENE-0593_405	31.076	2B
BobWhite_c8253_397	31.519	2B
Excalibur_c22637_235	32.857	2B
BS00104667_51	33.273	2B
wsnp_Ex_c12922_20472434	33.273	2B
Kukri_c25716_445	33.346	2B
BS00016650_51	33.346	2B
IHX5919	33.346	2B
Excalibur_c39451_68	34.17	2B
Excalibur_c19260_105	34.331	2B
IACX8096	35.644	2B
Kukri_c31059_130	35.944	2B
wsnp_RFL_Contig2123_1397739	37.46	2B
Tdurum_contig14707_251	38.184	2B
wsnp_JD_c6010_7167159	38.184	2B
Excalibur_rep_c111801_55	38.184	2B
wsnp_Ra_c14112_22155451	40.876	2B
Excalibur_c43102_132	42.7	2B
Excalibur_c60964_203	43.168	2B
wsnp_Ex_c1016_1943827	43.983	2B
wsnp_Ex_c163_321026	44.433	2B
RAC875_rep_c79427_59	44.433	2B
BS00093755_51	44.599	2B
wsnp_Ex_c163_320267	44.599	2B
wsnp_Ex_c1016_1943573	45.145	2B
wsnp_Ex_c26818_36041748	45.857	2B
Tdurum_contig12879_320	46.204	2B
Tdurum_contig12879_1200	46.204	2B
Tdurum_contig12879_201	46.446	2B
wsnp_Ex_c28627_37743031	46.659	2B
BobWhite_c32938_177	46.659	2B
Excalibur_c63515_208	46.659	2B
wsnp_Ku_c15498_24122936	46.659	2B
BobWhite_c32938_264	46.659	2B
tplb0060d11_435	46.659	2B
Tdurum_contig72054_94	46.659	2B
IAAV3100	46.659	2B
Excalibur_c3506_610	46.659	2B
wsnp_BQ172173B_Ta_2_2	47.949	2B
wsnp_Ex_c163_320858	48.342	2B
Tdurum_contig56876_365	48.479	2B
Tdurum_contig82393_581	49.067	2B
Tdurum_contig28113_579	49.067	2B
Kukri_rep_c68903_708	49.067	2B
Kukri_rep_c68903_301	49.067	2B
Kukri_rep_c68903_159	49.067	2B
BS00004224_51	49.067	2B
RAC875_rep_c106542_272	49.29	2B
D_GA8KES402H6FGY_202	49.868	2B
GENE-0342_240	50.887	2B
BS00065471_51	52.392	2B
BS00065327_51	52.392	2B
IAAV3648	54.488	2B
Tdurum_contig77036_338	55.228	2B
Tdurum_contig93103_284	55.926	2B
Tdurum_contig47_148	55.926	2B
Tdurum_contig71365_233	55.926	2B
RAC875_c40992_113	58.108	2B
RAC875_c26697_589	58.108	2B
wsnp_RFL_Contig3273_3319580	58.108	2B
BS00076982_51	58.979	2B
TA001874-1495	58.979	2B
BS00109268_51	58.979	2B
Kukri_c53810_137	58.979	2B
Tdurum_contig28795_381	60.298	2B
wsnp_RFL_Contig3917_4326857	60.298	2B
Excalibur_c37753_655	60.298	2B
Excalibur_c2157_173	60.298	2B
BobWhite_c9690_94	60.298	2B
Excalibur_rep_c113914_309	60.693	2B
Tdurum_contig29819_61	60.693	2B
BS00085682_51	60.693	2B
Excalibur_c13413_165	60.693	2B
Tdurum_contig54634_956	60.693	2B
Tdurum_contig54634_815	60.693	2B
BS00010446_51	60.693	2B
Excalibur_c16896_253	60.693	2B
Kukri_c74521_181	62.245	2B
Kukri_rep_c104422_192	62.245	2B
Excalibur_c46590_363	62.245	2B
RAC875_c16752_283	62.43	2B
Tdurum_contig59546_695	62.43	2B
BobWhite_c7050_564	62.43	2B
BS00022805_51	62.43	2B
Tdurum_contig9214_279	62.43	2B
Tdurum_contig28712_225	62.964	2B
Excalibur_c16144_185	62.964	2B
CAP11_c585_134	62.964	2B
wsnp_Ku_c48_103915	62.964	2B
wsnp_Ex_c1792_3381544	62.964	2B
wsnp_Ex_rep_c68623_67474935	62.964	2B
Kukri_c81650_446	62.964	2B
BS00043338_51	63.408	2B
RH875_c35399_497	63.408	2B
Excalibur_c10637_515	63.408	2B
CAP8_c3234_216	64.241	2B
Excalibur_c39207_880	64.241	2B
CAP8_c8516_542	64.241	2B
RAC875_c37639_94	64.712	2B
BS00010988_51	64.873	2B
BS00076000_51	66.145	2B
GENE-1280_188	66.316	2B
BS00076003_51	66.316	2B
BobWhite_c7773_283	66.316	2B
wsnp_Ku_c48694_54811423	66.316	2B
wsnp_Ku_c48694_54811376	66.316	2B
BS00065036_51	66.353	2B
CAP12_c2436_132	66.353	2B
BS00048108_51	66.353	2B
BS00065040_51	66.353	2B
CAP8_c5108_139	66.353	2B
Excalibur_c2454_333	66.353	2B
BS00011466_51	66.353	2B
BS00063694_51	66.353	2B
TA005601-0686	69.058	2B
D_GDRF1KQ01CLI2I_190	71.392	2B
RAC875_c31328_381	72.595	2B
RFL_Contig4423_529	72.795	2B
BS00023025_51	72.947	2B
Excalibur_c65466_714	72.947	2B
BobWhite_c33464_133	72.947	2B
Excalibur_c7051_590	72.947	2B
Excalibur_c7051_537	72.947	2B
IAAV3800	72.947	2B
GENE-3921_131	72.947	2B
IACX6480	72.947	2B
BS00069756_51	72.947	2B
Kukri_c11040_787	72.947	2B
BS00009882_51	72.947	2B
BS00069754_51	72.947	2B
IACX8947	72.947	2B
BS00074091_51	72.947	2B
BS00003673_51	72.947	2B
BS00011047_51	72.947	2B
RAC875_c22463_494	72.947	2B
Kukri_c34553_188	72.947	2B
Jagger_c5526_105	72.947	2B
BobWhite_c32319_313	72.947	2B
RAC875_c37540_565	72.947	2B
BS00063589_51	72.947	2B
Kukri_c50391_219	72.947	2B
Kukri_c66820_96	72.947	2B
wsnp_BG605258B_Ta_2_7	72.947	2B
Kukri_c74469_351	72.947	2B
Excalibur_c9752_619	72.947	2B
Excalibur_c10441_984	72.947	2B
BobWhite_c42601_173	72.947	2B
RAC875_c18063_497	72.947	2B
RAC875_c1858_2693	72.947	2B
RAC875_c9500_1796	72.947	2B
BS00046601_51	72.947	2B
RFL_Contig3713_538	72.947	2B
RAC875_c22463_416	72.947	2B
TA004710-0394	72.947	2B
JBer_c7688_98	72.947	2B
RAC875_rep_c102485_468	72.947	2B
BobWhite_c5191_362	72.947	2B
Excalibur_c4372_262	72.947	2B
BS00010438_51	72.947	2B
Excalibur_c31864_713	72.947	2B
Excalibur_c1883_340	72.947	2B
RFL_Contig3761_791	72.947	2B
GENE-1355_265	72.947	2B
Kukri_c21087_79	72.947	2B
Excalibur_c9752_670	72.947	2B
Kukri_c30020_302	72.947	2B
BS00080318_51	72.947	2B
Kukri_c16965_1077	72.947	2B
Kukri_c11915_313	72.947	2B
Excalibur_c9752_289	72.947	2B
BS00084417_51	72.947	2B
Excalibur_c224_1383	72.947	2B
Excalibur_c16679_215	72.947	2B
RFL_Contig2751_1562	77.926	2B
RAC875_rep_c83950_222	78.276	2B
BobWhite_rep_c64068_241	78.762	2B
BS00066949_51	78.762	2B
Excalibur_c7971_1573	79.014	2B
BobWhite_c10520_1517	79.014	2B
Excalibur_rep_c109577_698	79.014	2B
Tdurum_contig10939_413	81.991	2B
wsnp_Ex_c18354_27181086	82.364	2B
BS00061979_51	84.349	2B
BS00061974_51	84.349	2B
Excalibur_c41459_380	85.611	2B
Tdurum_contig51145_187	85.611	2B
Tdurum_contig93602_268	85.611	2B
BS00034887_51	85.611	2B
RAC875_rep_c69222_996	85.611	2B
Excalibur_c42928_135	85.611	2B
BS00110996_51	85.611	2B
Kukri_c56081_307	85.611	2B
BS00028092_51	85.611	2B
Kukri_c16758_443	85.611	2B
BS00065556_51	85.611	2B
BS00088325_51	85.611	2B
BobWhite_c25359_132	85.611	2B
wsnp_Ex_c3685_6723631	85.611	2B
RAC875_c44901_118	85.887	2B
Excalibur_c1787_1037	86.842	2B
BS00077463_51	87.128	2B
BS00077462_51	87.128	2B
BS00076139_51	87.128	2B
BobWhite_c15035_469	87.392	2B
BobWhite_c5668_115	89.467	2B
RAC875_c6538_58	89.467	2B
BobWhite_rep_c64787_359	89.467	2B
BobWhite_c19945_341	89.467	2B
BS00081871_51	89.467	2B
Kukri_c30847_551	90.141	2B
Kukri_c40204_617	90.276	2B
Kukri_c30847_344	90.276	2B
wsnp_Ex_c7776_13247365	90.565	2B
wsnp_JD_c640_960796	90.565	2B
Excalibur_c29231_932	90.565	2B
Kukri_c3249_806	90.565	2B
Tdurum_contig52627_726	91.598	2B
Tdurum_contig10048_447	91.893	2B
IAAV1381	92.463	2B
GENE-1230_19	92.463	2B
RAC875_c12533_2006	92.463	2B
wsnp_Ex_c4690_8386386	93.37	2B
BS00030219_51	93.37	2B
BS00067878_51	94.109	2B
RAC875_c18928_455	94.947	2B
Ex_c67202_741	95.716	2B
Ku_c16249_315	95.716	2B
wsnp_CAP11_c1820_985143	95.716	2B
BS00022478_51	95.849	2B
BS00026409_51	98.128	2B
Tdurum_contig42064_2318	98.128	2B
BS00026408_51	98.128	2B
Ex_c525_1401	98.816	2B
Excalibur_c12675_1789	99.48	2B
Tdurum_contig21786_270	100.068	2B
BS00083998_51	100.623	2B
BS00106606_51	100.936	2B
BS00026037_51	100.936	2B
Kukri_c19266_779	101.172	2B
RAC875_c13918_444	101.172	2B
Kukri_c3701_330	101.172	2B
tplb0054d13_2445	101.172	2B
Kukri_c6626_57	101.172	2B
wsnp_JD_c7305_8404286	101.195	2B
BobWhite_c18406_110	101.195	2B
RAC875_c23769_347	101.195	2B
BS00083626_51	101.195	2B
wsnp_Ex_rep_c70525_69448648	101.195	2B
Excalibur_c25043_1020	101.195	2B
RAC875_c19042_2102	101.195	2B
wsnp_Ex_c25043_34305764	101.195	2B
Kukri_c49784_56	101.195	2B
Kukri_c49784_86	101.195	2B
Kukri_c9898_1766	101.195	2B
BobWhite_c2822_228	101.195	2B
CAP12_c449_277	101.195	2B
Excalibur_c2311_1563	101.195	2B
Kukri_c20793_249	101.195	2B
Kukri_c8494_77	101.195	2B
Excalibur_c25043_1221	101.195	2B
Kukri_c16035_685	101.195	2B
Kukri_c39136_675	101.195	2B
Kukri_c900_1376	101.195	2B
Tdurum_contig10209_925	101.195	2B
BobWhite_c1105_745	101.195	2B
Kukri_c43178_438	101.195	2B
IACX7581	101.374	2B
BS00011599_51	101.437	2B
Excalibur_c22909_313	101.462	2B
Excalibur_c3635_3192	101.725	2B
RAC875_c16656_406	101.917	2B
Tdurum_contig10208_452	101.917	2B
BobWhite_c17047_268	101.917	2B
BS00064570_51	102.021	2B
Kukri_c97126_121	102.211	2B
RAC875_c40246_71	102.276	2B
Kukri_c3701_1980	102.488	2B
BobWhite_c39433_450	102.803	2B
CAP12_c3254_366	103.343	2B
D_contig02411_248	103.654	2B
wsnp_Ex_c2066_3877373	105.205	2B
RAC875_c17591_2085	115.686	2B
RAC875_c24364_391	145.224	2B
wsnp_Ku_c8712_14751858	0	2D
Ku_c19185_1569	2.464	2D
wsnp_Ex_c25311_34578436	21.611	2D
wsnp_Ex_rep_c68555_67394261	23.382	2D
BS00000905_51	25.107	2D
Kukri_c14902_1112	27.569	2D
RAC875_c77816_365	29.35	2D
Kukri_c22553_60	31.084	2D
Ex_c8179_1452	44.208	2D
Excalibur_c11870_477	44.489	2D
BobWhite_c3871_210	44.489	2D
BS00066132_51	44.489	2D
RAC875_rep_c70010_692	44.489	2D
RAC875_c21514_77	44.489	2D
RAC875_c13774_161	44.489	2D
Excalibur_rep_c67221_153	44.489	2D
Kukri_c21044_1231	44.489	2D
GENE-1000_186	44.489	2D
tplb0055a23_988	48.498	2D
D_GCE8AKX02I8TJ5_334	49.975	2D
BobWhite_c3871_735	49.975	2D
BobWhite_c9705_429	49.975	2D
BobWhite_c31108_66	49.975	2D
CAP7_c9226_239	49.975	2D
wsnp_Ex_rep_c69692_68647924	49.975	2D
Kukri_c4319_2410	49.975	2D
RH875_c3257_729	49.975	2D
wsnp_Ra_rep_c77617_74362163	49.975	2D
wsnp_Ra_c3057_5773050	49.975	2D
wsnp_Ku_c4319_7848197	49.975	2D
wsnp_Ex_rep_c66348_64527919	49.975	2D
wsnp_Ex_c9345_15516120	49.975	2D
TA004133-0887	49.975	2D
wsnp_CAP11_rep_c4111_1943520	49.975	2D
RFL_Contig3172_444	49.975	2D
CAP11_c5658_270	49.975	2D
BobWhite_c3871_615	49.975	2D
TA005062-0529	49.975	2D
RAC875_rep_c85788_126	49.975	2D
CAP11_c1070_54	49.975	2D
RAC875_rep_c102601_204	49.975	2D
RAC875_rep_c77617_239	49.975	2D
RAC875_rep_c108548_253	49.975	2D
D_F5MV3MU01EQX37_66	49.975	2D
D_contig19931_275	49.975	2D
Excalibur_c22687_1091	49.975	2D
RAC875_c3257_1155	49.975	2D
RAC875_c54927_800	49.975	2D
Excalibur_c23279_306	49.975	2D
RAC875_c18309_605	49.975	2D
RAC875_c3257_1089	49.975	2D
Excalibur_c4386_429	49.975	2D
RAC875_c14885_918	49.975	2D
Excalibur_c93588_271	49.975	2D
RAC875_c110838_499	49.975	2D
RAC875_c110838_690	49.975	2D
Excalibur_rep_c104444_158	49.975	2D
RAC875_c13773_55	49.975	2D
Jagger_c4726_129	49.975	2D
Excalibur_rep_c104444_206	49.975	2D
Excalibur_rep_c103649_61	49.975	2D
Kukri_c36639_186	49.975	2D
Kukri_c13214_2263	49.975	2D
GENE-1000_141	49.975	2D
BobWhite_c45183_144	49.975	2D
GENE-0746_101	49.975	2D
GENE-1316_218	49.975	2D
Jagger_c2920_90	49.975	2D
BS00081578_51	52.666	2D
tplb0021c10_951	61.761	2D
D_GBB4FNX01D4DHE_47	63.095	2D
RH875_c78404_242	63.095	2D
Kukri_c25786_210	65.698	2D
RAC875_c79540_228	65.698	2D
BS00022185_51	65.995	2D
RFL_Contig5204_503	67.214	2D
Kukri_c31121_1460	68.01	2D
D_GB5Y7FA01CLTP7_138	70.221	2D
BS00064541_51	71.415	2D
BS00065136_51	89.127	2D
BS00083320_51	94.886	2D
Kukri_c30973_414	95.844	2D
Excalibur_c6681_580	97.682	2D
IBV8632	113.136	2D
GENE-0686_107	114.265	2D
D_contig02226_528	114.265	2D
BS00083623_51	116.236	2D
BobWhite_c1477_315	116.236	2D
Tdurum_contig92425_3144	119.357	2D
IBV4880	119.357	2D
tplb0060h04_139	119.357	2D
BS00010664_51	119.926	2D
Kukri_c7605_181	119.926	2D
Excalibur_c3004_733	124.911	2D
Excalibur_c36363_177	124.911	2D
BS00022923_51	135.852	2D
Tdurum_contig92425_1126	144.599	2D
Tdurum_contig92425_1574	144.599	2D
Kukri_c3540_931	0	3A
RFL_Contig1801_1436	3.779	3A
Kukri_c2123_1254	3.779	3A
Tdurum_contig93830_1688	3.779	3A
wsnp_BE497169B_Ta_2_1	20.927	3A
BS00022524_51	34.304	3A
wsnp_Ra_c9185_15386081	35.232	3A
D_contig12658_773	64.207	3A
BS00022798_51	76.229	3A
RH875_c787_431	78.587	3A
TA002103-1262	78.587	3A
BS00055211_51	78.587	3A
RAC875_c77648_367	79.237	3A
Kukri_c15388_1205	79.237	3A
BS00093975_51	79.237	3A
BobWhite_c5461_338	79.237	3A
wsnp_BF293133A_Ta_2_2	79.512	3A
BobWhite_c9992_862	79.668	3A
TA003589-0518	79.668	3A
BS00027516_51	79.668	3A
Kukri_c4030_896	79.668	3A
Kukri_c1568_889	79.668	3A
Kukri_rep_c89183_282	79.668	3A
BS00069773_51	79.668	3A
RAC875_c66580_276	79.668	3A
Excalibur_c19658_82	79.668	3A
BS00022452_51	79.668	3A
BS00094057_51	79.668	3A
RAC875_c76948_970	79.668	3A
Tdurum_contig5611_1064	79.668	3A
tplb0050o09_968	79.668	3A
tplb0053a24_2194	79.668	3A
BS00084348_51	79.668	3A
BS00069355_51	79.668	3A
wsnp_Ex_c10014_16477392	79.668	3A
BobWhite_c44364_190	79.668	3A
BS00084368_51	79.668	3A
wsnp_Ex_c44375_50444756	79.668	3A
Excalibur_c10014_307	79.668	3A
Excalibur_rep_c109863_175	79.668	3A
Excalibur_c8300_770	79.668	3A
wsnp_Ex_rep_c67635_66291944	79.668	3A
Excalibur_rep_c107843_131	79.668	3A
tplb0053a24_2232	79.668	3A
Kukri_rep_c69028_1398	79.668	3A
Excalibur_c63477_90	79.668	3A
CAP12_c1840_108	79.668	3A
BS00110638_51	79.668	3A
D_F5XZDLF02GN47Z_208	79.668	3A
Tdurum_contig83209_316	80.022	3A
Kukri_c1568_942	80.589	3A
RFL_Contig2582_455	83.81	3A
IAV1328	87.988	3A
wsnp_Ra_c9738_16173810	87.988	3A
wsnp_Ex_c4548_8166555	87.988	3A
wsnp_Ra_c9738_16174002	87.988	3A
Tdurum_contig52302_649	89.408	3A
Kukri_c13830_601	90.401	3A
BobWhite_c37325_92	90.401	3A
Tdurum_contig52302_92	90.776	3A
wsnp_JD_c2722_3653988	90.776	3A
Ra_c6118_450	90.921	3A
GENE-0826_136	92.544	3A
Excalibur_c47078_512	93.457	3A
Kukri_c4568_1708	93.457	3A
wsnp_Ku_c4568_8243775	93.457	3A
wsnp_Ex_c15674_24004513	93.457	3A
BS00048757_51	95.186	3A
Ku_c18096_552	101.314	3A
wsnp_Ex_c33765_42199371	101.314	3A
BobWhite_c17852_511	106.407	3A
Excalibur_c9000_209	106.407	3A
Excalibur_c1905_1117	106.407	3A
CAP8_rep_c6382_237	106.407	3A
BobWhite_c9704_273	106.407	3A
Kukri_c10511_94	106.99	3A
Kukri_c14029_117	106.99	3A
IAAV4190	106.99	3A
Kukri_c3673_2442	106.99	3A
Kukri_c34845_242	106.99	3A
Kukri_c62467_362	106.99	3A
BS00065932_51	108.787	3A
RAC875_c50864_1921	109.213	3A
Tdurum_contig25520_363	109.917	3A
TA003281-2379	109.917	3A
TA005410-0732	109.917	3A
BS00013584_51	109.917	3A
RAC875_c6445_275	109.917	3A
wsnp_Ku_c11052_18135847	110.531	3A
wsnp_Ex_rep_c102478_87635370	110.531	3A
wsnp_Ex_c742_1458743	110.531	3A
IAV6676	110.531	3A
BS00022516_51	110.531	3A
wsnp_Ra_c16278_24893033	111.774	3A
Excalibur_c2578_1966	111.927	3A
wsnp_Ku_c40218_48484410	111.927	3A
Excalibur_rep_c103091_266	113.304	3A
wsnp_Ex_rep_c106152_90334299	113.304	3A
IAAV9068	113.456	3A
Ku_c103671_362	113.456	3A
wsnp_Ex_c1141_2191485	113.887	3A
IAAV4781	115.262	3A
Tdurum_contig49518_1002	115.461	3A
BS00047836_51	115.461	3A
BS00070464_51	115.461	3A
wsnp_JG_c2509_1153697	116.896	3A
Kukri_c2045_792	117.605	3A
BobWhite_c26555_74	117.738	3A
Excalibur_rep_c116073_259	117.738	3A
Excalibur_c60452_196	119.121	3A
wsnp_Ex_rep_c66763_65120251	119.476	3A
IBV8990	119.649	3A
Kukri_c17313_667	119.809	3A
wsnp_Ex_c6217_10848574	119.935	3A
IAV4343	120.654	3A
Excalibur_c8930_548	121.418	3A
wsnp_JD_c9434_10274598	121.69	3A
Kukri_c36418_392	122.987	3A
BS00022029_51	123.453	3A
wsnp_Ra_c44141_50623811	123.453	3A
IBV6474	123.453	3A
wsnp_Ex_rep_c101340_86719239	123.453	3A
BS00010531_51	123.453	3A
wsnp_Ex_rep_c101340_86719115	123.453	3A
wsnp_Ex_c5929_10402147	123.453	3A
wsnp_Ex_c53364_56625806	123.453	3A
RAC875_c27323_867	123.453	3A
wsnp_Ex_c3478_6369892	123.453	3A
Kukri_c23833_181	123.453	3A
BS00095423_51	123.453	3A
Excalibur_c64302_103	123.453	3A
Kukri_rep_c109051_116	123.453	3A
Ku_c17569_905	123.453	3A
Kukri_rep_c104383_1216	123.453	3A
BS00110452_51	123.922	3A
wsnp_Ex_rep_c69577_68526990	123.922	3A
BS00090405_51	123.922	3A
IACX5968	123.922	3A
BS00093377_51	124.261	3A
BS00045327_51	124.261	3A
RAC875_rep_c70746_582	124.261	3A
wsnp_BG263758A_Ta_1_1	124.33	3A
Ra_c88203_468	125.464	3A
Tdurum_contig25642_92	125.508	3A
BS00071823_51	125.586	3A
Tdurum_contig15529_135	125.734	3A
Tdurum_contig57693_581	125.734	3A
BobWhite_s65081_93	125.734	3A
Kukri_c5459_334	125.734	3A
wsnp_Ex_c1660_3159173	125.734	3A
Tdurum_contig5096_193	126.688	3A
Tdurum_contig31087_229	126.688	3A
Excalibur_c29205_537	127.049	3A
Tdurum_contig50617_713	127.049	3A
BS00070870_51	127.049	3A
Tdurum_contig45726_1116	127.049	3A
IBV8351	127.049	3A
wsnp_Ex_rep_c69752_68711460	127.049	3A
BS00040798_51	127.049	3A
wsnp_Ku_c9433_15811664	127.049	3A
wsnp_Ex_c9468_15696542	127.049	3A
wsnp_Ex_c10667_17387885	127.049	3A
tplb0050h15_1287	127.049	3A
Tdurum_contig58326_467	127.049	3A
Tdurum_contig57139_318	127.049	3A
RAC875_rep_c75768_245	127.049	3A
Excalibur_rep_c105085_102	127.049	3A
BS00063163_51	127.049	3A
Ex_c9685_1264	127.893	3A
Ex_c104581_457	127.893	3A
GENE-1606_171	127.893	3A
IAV8768	127.893	3A
IBV6317	127.893	3A
BS00070511_51	127.893	3A
GENE-1606_146	127.893	3A
wsnp_Ra_c35889_44345459	127.893	3A
BobWhite_c43681_334	127.893	3A
wsnp_RFL_Contig4734_5671036	127.893	3A
wsnp_Ra_c4858_8709000	127.893	3A
wsnp_Ku_rep_c68484_67500021	127.893	3A
wsnp_Ku_rep_c68484_67499824	127.893	3A
wsnp_Ku_c5243_9344536	127.893	3A
wsnp_Ku_c32404_42016343	127.893	3A
wsnp_Ex_c51776_55603135	127.893	3A
wsnp_JD_c3034_4017676	127.893	3A
wsnp_Ku_c3286_6111360	127.893	3A
wsnp_Ex_c41283_48141201	127.893	3A
wsnp_Ex_c37208_45002588	127.893	3A
wsnp_Ex_c35073_43285821	127.893	3A
wsnp_Ex_c25668_34932304	127.893	3A
GENE-3343_183	127.893	3A
wsnp_Ex_c24731_33983680	127.893	3A
wsnp_Ex_c1335_2556442	127.893	3A
wsnp_Ex_c1149_2206471	127.893	3A
BS00010854_51	127.893	3A
BS00011612_51	127.893	3A
IAAV5030	127.893	3A
Tdurum_contig70196_106	127.893	3A
GENE-4795_75	127.893	3A
Tdurum_contig41906_783	127.893	3A
Tdurum_contig51995_377	127.893	3A
Ku_c14313_1194	127.893	3A
BS00101401_51	127.893	3A
Tdurum_contig11121_834	127.893	3A
Ku_c53625_627	127.893	3A
Ku_c68484_1276	127.893	3A
RAC875_c2786_1097	127.893	3A
RAC875_c842_1516	127.893	3A
RAC875_c19138_402	127.893	3A
Ra_c72106_227	127.893	3A
Ra_c39556_524	127.893	3A
Kukri_c20889_526	127.893	3A
wsnp_Ex_c28930_38008757	129.848	3A
BS00107444_51	129.848	3A
wsnp_Ex_rep_c66685_65003625	129.848	3A
Tdurum_contig31037_205	129.848	3A
Ra_c70087_485	129.848	3A
Tdurum_contig11714_304	130.241	3A
Excalibur_c33545_134	130.759	3A
CAP12_c1787_110	134.47	3A
Ra_c14565_1056	139.017	3A
Tdurum_contig64606_1104	142.75	3A
Tdurum_contig64606_1106	144.033	3A
Tdurum_contig64606_1309	144.033	3A
BS00066319_51	145.031	3A
wsnp_Ex_c8884_14841846	146.087	3A
Excalibur_c39248_485	146.087	3A
wsnp_Ku_c25809_35776454	155.16	3A
wsnp_Ra_c19079_28210937	155.959	3A
Ra_c42858_564	156.892	3A
Ra_c1619_432	159.12	3A
Kukri_c1308_2236	159.866	3A
Ku_c52173_572	160.092	3A
Kukri_c13120_433	160.092	3A
Excalibur_c56240_176	160.291	3A
TA005161-0899	160.291	3A
BS00064703_51	162.484	3A
IBV7930	162.484	3A
BS00063300_51	162.484	3A
Kukri_c4324_74	162.484	3A
Tdurum_contig8584_354	167.02	3A
Kukri_c8601_817	167.958	3A
IACX333	169.709	3A
IAV8218	172.587	3A
BobWhite_c38444_238	174.091	3A
Ra_c23771_496	174.536	3A
IAAV1410	174.536	3A
IAV5370	174.536	3A
wsnp_CAP11_rep_c4226_1995152	174.536	3A
Tdurum_contig59585_576	174.536	3A
Kukri_c12079_204	174.536	3A
wsnp_BQ160970A_Ta_2_7	174.536	3A
IACX6065	180.173	3A
BS00091887_51	180.173	3A
BS00067940_51	181.927	3A
Excalibur_rep_c67040_744	183.137	3A
Excalibur_rep_c82081_188	187.647	3A
RAC875_c15970_89	187.647	3A
IAV1134	188.417	3A
Excalibur_c3969_1208	193.646	3A
RAC875_c52195_324	195.17	3A
Kukri_s110037_62	195.17	3A
Ra_c4373_453	197.141	3A
[truncated: 3,638 more rows]
