# Supplementary material for: Genome-Wide Linkage Mapping of QTL for Yield Components, Plant Height and Yield-Related Physiological Traits in the Chinese Wheat Cross Zhou 8425B/Chinese Spring
Source: Front Plant Sci. 2015 Dec 18;6:1099. doi: 10.3389/fpls.2015.01099 (PMC4683206; doi:10.3389/fpls.2015.01099)
Supplement: Table S4 — The names and positions of 866 newly mapped SNP markers. [file Table4.XLSX]

## Sheet: Sheet1
Table S4 The names and positions of 866 newly mapped SNP markers
Newly mapped marker	Position	Chromosome
RAC875_c16352_326	3.132	1A
Tdurum_contig9199_714	36.087	1A
RAC875_c31364_576	44.346	1A
Ra_c2322_732	44.871	1A
GENE-0436_569	45.684	1A
RAC875_c68568_78	46.952	1A
IACX592	47.042	1A
IBV7862	47.042	1A
RAC875_c5081_756	47.042	1A
RAC875_c23442_221	49.412	1A
IBV1225	52.702	1A
Kukri_c60564_136	53.126	1A
BS00094925_51	53.594	1A
IACX742	53.594	1A
IBV5406	53.594	1A
IBV3049	53.594	1A
IAV5535	58.558	1A
RH875_c49074_374	64.183	1A
RAC875_c37545_289	65.059	1A
BS00096721_51	65.456	1A
RAC875_c49074_458	65.94	1A
BS00066071_51	69.238	1A
BobWhite_c14587_51	69.659	1A
wsnp_BM137879A_Ta_2_1	71.976	1A
BobWhite_c11946_277	72.386	1A
IAV1142	73.585	1A
RAC875_c15564_729	79.917	1A
BS00070581_51	107.174	1A
IHX14	110.436	1A
JaBer_c6772_80	151.154	1A
RAC875_c64412_77	159.333	1A
wsnp_Ra_c36089_44508724	162.516	1A
wsnp_Ex_c3201_5910659	171.552	1A
Ra_c1295_635	174.021	1A
Ku_c23222_204	174.021	1A
TA005995-0488	39.372	1B
BS00070878_51	39.548	1B
GENE-1294_339	44.958	1B
Excalibur_c43567_679	48.121	1B
BS00022632_51	51.872	1B
IAV7260	52.503	1B
Tdurum_contig45715_549	53.1	1B
GENE-3407_73	53.1	1B
RH875_c25708_503	53.1	1B
GENE-0545_138	53.1	1B
GENE-3407_236	53.1	1B
Ku_c2115_541	53.1	1B
BobWhite_c4126_442	53.375	1B
BS00073603_51	53.375	1B
Excalibur_c55805_316	53.375	1B
Ku_c28949_178	53.375	1B
wsnp_Ku_c30982_40765341	53.672	1B
IBV2546	53.672	1B
IAV178	54.138	1B
IAV1869	54.534	1B
IBV8763	58.043	1B
Kukri_c75097_56	58.043	1B
IAV4866	58.043	1B
RAC875_c51240_89	58.043	1B
Tdurum_contig57183_581	58.043	1B
IBV7383	58.043	1B
IAV5704	58.043	1B
Tdurum_contig57183_368	58.043	1B
BobWhite_c1967_388	58.043	1B
BobWhite_c1967_175	58.043	1B
IAV2287	58.043	1B
GENE-1150_214	58.043	1B
Kukri_c34182_125	60.344	1B
Excalibur_c14801_451	61.689	1B
IAV2125	61.689	1B
RH875_rep_c112555_200	61.689	1B
wsnp_Ex_c402_791233	71.484	1B
BS00069045_51	72.303	1B
Jagger_c7242_85	78.438	1B
IAV2683	78.606	1B
IACX299	79.487	1B
Kukri_c51864_225	79.487	1B
BS00076394_51	79.487	1B
Kukri_c7657_651	79.487	1B
Kukri_c7657_986	79.487	1B
IACX886	84.775	1B
BS00022411_51	99.506	1B
IAV5863	111.34	1B
IBV7428	112.925	1B
BS00075129_51	129.078	1B
GENE-0208_1096	131.819	1B
Tdurum_contig84791_198	154.318	1B
IAV5516	171.83	1B
TA002086-0901	2.145	1D
RH875_c7752_1223	26.173	1D
Ku_c11525_211	27.08	1D
IAV7510	35.414	1D
IACX9354	35.414	1D
BS00033088_51	35.976	1D
D_F5XZDLF02I14SZ_56	39.632	1D
D_contig16691_30	41.006	1D
BS00063146_51	60.545	1D
IBV614	60.545	1D
BobWhite_c555_1485	60.545	1D
BS00093336_51	65.858	1D
RH875_rep_c69777_101	77.191	1D
RFL_Contig5232_4612	77.632	1D
IHX870	89.58	1D
Kukri_c964_1482	98.34	1D
Excalibur_c6952_263	100.44	1D
Ex_c67274_1226	87.906	2A
BS00085308_51	119.834	2A
BS00070692_51	122.22	2A
Kukri_c86015_170	126.78	2A
GENE-1075_265	126.78	2A
IAV733	127.069	2A
IBV2376	128.472	2A
Kukri_rep_c112814_700	132.673	2A
Kukri_rep_c112814_587	133.139	2A
BS00067656_51	133.917	2A
BS00035738_51	133.917	2A
BS00086956_51	134.066	2A
BS00091670_51	134.066	2A
BS00048615_51	134.066	2A
BS00076337_51	134.066	2A
wsnp_Ex_rep_c67621_66275106	134.137	2A
IBV6190	134.175	2A
IBV7660	134.175	2A
RAC875_rep_c72668_695	134.614	2A
BobWhite_c2099_337	134.614	2A
RAC875_rep_c113937_102	134.614	2A
CAP8_c533_120	136.614	2A
CAP8_c607_659	136.904	2A
wsnp_bg606625A_Ta_2_1	136.904	2A
IAV4521	137.805	2A
wsnp_BE406351A_Ta_2_3	138.492	2A
BS00014251_51	142.392	2A
IBV80	145.884	2A
RAC875_c1781_1137	169.035	2A
RFL_Contig2729_517	169.477	2A
wsnp_Ex_c23768_33006588	175.585	2A
BS00108517_51	175.585	2A
wsnp_Ku_c28467_38394907	175.585	2A
wsnp_Ku_c28467_38394887	175.585	2A
BS00086329_51	175.585	2A
JD_c11109_572	178.14	2A
Excalibur_c36481_519	178.14	2A
Excalibur_c36481_1140	178.14	2A
wsnp_CAP12_c510_276361	178.14	2A
Excalibur_c36481_1319	178.14	2A
wsnp_Ex_c36481_44425685	178.14	2A
JaBer_c9554_114	179.085	2A
BS00080752_51	180.338	2A
BS00108775_51	180.338	2A
Kukri_c25901_348	198.466	2A
Tdurum_contig11659_253	201.087	2A
Tdurum_contig4976_1138	210.584	2A
IAV3791	216.365	2A
BS00000250_51	220.588	2A
GENE-1004_102	237.53	2A
GENE-1303_469	237.53	2A
IAAV881	237.53	2A
BS00009737_51	237.53	2A
IACX1911	237.53	2A
BS00009692_51	237.53	2A
wsnp_BE499251A_Ta_2_1	237.53	2A
Excalibur_rep_c106377_80	237.616	2A
Kukri_rep_c72495_66	237.616	2A
RFL_Contig5277_1283	239.927	2A
RAC875_c1757_1183	240.76	2A
BS00010729_51	243.349	2A
Kukri_c498_1911	245.191	2A
TA004902-0755	245.191	2A
RH875_c24364_526	245.191	2A
BS00068691_51	252.648	2A
Tdurum_contig49366_118	252.921	2A
wsnp_Ex_c20169_29215401	0	2B
Tdurum_contig11421_355	0.604	2B
Excalibur_c181_265	1.996	2B
Tdurum_contig41914_353	2.504	2B
Tdurum_contig41914_544	2.504	2B
BobWhite_c3166_310	4.701	2B
RAC875_c400_1054	4.701	2B
RAC875_c26460_1040	4.701	2B
Kukri_c2541_924	4.9	2B
RAC875_c173_905	4.9	2B
tplb0038c04_756	4.9	2B
BobWhite_c18494_381	4.9	2B
BobWhite_c33333_54	4.9	2B
Ra_c2527_1124	5.518	2B
JD_c800_1249	5.904	2B
BobWhite_c5897_607	5.904	2B
BS00030405_51	7.368	2B
GENE-0968_155	7.368	2B
Excalibur_c15510_190	7.839	2B
RH875_c19210_348	8.696	2B
wsnp_Ex_c7003_12065567	9.185	2B
BobWhite_c10331_517	9.443	2B
Excalibur_c15412_728	12.018	2B
BobWhite_c5582_654	16.461	2B
RH875_c58652_80	16.845	2B
RFL_Contig4542_1773	17.556	2B
Kukri_c13747_464	17.681	2B
CAP7_c1018_75	18.297	2B
RAC875_c21378_474	18.768	2B
wsnp_Ex_c10941_17776989	21.52	2B
Excalibur_c7136_1260	21.807	2B
JBer_c8098_88	21.807	2B
Tdurum_contig42636_995	25.452	2B
GENE-0593_405	31.076	2B
IHX5919	33.346	2B
Excalibur_c39451_68	34.17	2B
Excalibur_c60964_203	43.168	2B
wsnp_Ex_c1016_1943827	43.983	2B
wsnp_Ex_c1016_1943573	45.145	2B
wsnp_Ex_c26818_36041748	45.857	2B
Tdurum_contig12879_320	46.204	2B
Tdurum_contig12879_1200	46.204	2B
Tdurum_contig12879_201	46.446	2B
BobWhite_c32938_177	46.659	2B
Excalibur_c63515_208	46.659	2B
wsnp_BQ172173B_Ta_2_2	47.949	2B
Tdurum_contig56876_365	48.479	2B
RAC875_rep_c106542_272	49.29	2B
D_GA8KES402H6FGY_202	49.868	2B
GENE-0342_240	50.887	2B
BobWhite_c7050_564	62.43	2B
Tdurum_contig9214_279	62.43	2B
Tdurum_contig28712_225	62.964	2B
wsnp_Ex_rep_c68623_67474935	62.964	2B
RH875_c35399_497	63.408	2B
BS00074091_51	72.947	2B
Excalibur_c9752_619	72.947	2B
Excalibur_c10441_984	72.947	2B
TA004710-0394	72.947	2B
JBer_c7688_98	72.947	2B
BS00034887_51	85.611	2B
BS00077462_51	87.128	2B
Excalibur_c29231_932	90.565	2B
GENE-1230_19	92.463	2B
wsnp_Ex_c4690_8386386	93.37	2B
Tdurum_contig21786_270	100.068	2B
Kukri_c3701_330	101.172	2B
BobWhite_c18406_110	101.195	2B
Tdurum_contig10209_925	101.195	2B
BS00011599_51	101.437	2B
Excalibur_c22909_313	101.462	2B
Kukri_c97126_121	102.211	2B
RAC875_c40246_71	102.276	2B
Kukri_c3701_1980	102.488	2B
BobWhite_c39433_450	102.803	2B
wsnp_Ku_c8712_14751858	0	2D
Kukri_c22553_60	31.084	2D
Excalibur_c11870_477	44.489	2D
tplb0055a23_988	48.498	2D
BobWhite_c31108_66	49.975	2D
CAP7_c9226_239	49.975	2D
wsnp_Ex_rep_c69692_68647924	49.975	2D
Kukri_c4319_2410	49.975	2D
RH875_c3257_729	49.975	2D
CAP11_c5658_270	49.975	2D
RH875_c78404_242	63.095	2D
Kukri_c25786_210	65.698	2D
IBV8632	113.136	2D
D_contig02226_528	114.265	2D
BobWhite_c1477_315	116.236	2D
IBV4880	119.357	2D
RFL_Contig1801_1436	3.779	3A
wsnp_Ra_c9185_15386081	35.232	3A
RH875_c787_431	78.587	3A
tplb0053a24_2194	79.668	3A
wsnp_Ex_c10014_16477392	79.668	3A
wsnp_Ex_c44375_50444756	79.668	3A
Excalibur_c10014_307	79.668	3A
Excalibur_rep_c109863_175	79.668	3A
IAV1328	87.988	3A
GENE-0826_136	92.544	3A
TA005410-0732	109.917	3A
IAV6676	110.531	3A
Kukri_c2045_792	117.605	3A
wsnp_Ex_rep_c66763_65120251	119.476	3A
IBV8990	119.649	3A
IAV4343	120.654	3A
Kukri_c36418_392	122.987	3A
IBV6474	123.453	3A
BS00110452_51	123.922	3A
BS00090405_51	123.922	3A
IACX5968	123.922	3A
Tdurum_contig31087_229	126.688	3A
Tdurum_contig50617_713	127.049	3A
Tdurum_contig45726_1116	127.049	3A
IBV8351	127.049	3A
GENE-1606_171	127.893	3A
IAV8768	127.893	3A
IBV6317	127.893	3A
GENE-1606_146	127.893	3A
IBV7930	162.484	3A
IAV8218	172.587	3A
IAV5370	174.536	3A
Excalibur_rep_c67040_744	183.137	3A
IAV1134	188.417	3A
Kukri_rep_c102151_697	198.839	3A
IAV2423	213.314	3A
wsnp_Ex_rep_c104141_88935451	217.366	3A
RAC875_c61934_186	217.366	3A
BS00000523_51	227.775	3A
BS00064776_51	47.89	3B
TA004185-0427	50.104	3B
BS00088434_51	52.936	3B
CAP8_rep_c3727_108	53.432	3B
Excalibur_c6330_1158	54.221	3B
RH875_c4389_1344	56.1	3B
IAV6442	59.383	3B
RAC875_rep_c96490_105	77.801	3B
BobWhite_c23887_53	79.625	3B
wsnp_CAP11_c1214_700133	80.055	3B
BobWhite_rep_c56692_73	80.84	3B
wsnp_CAP11_c1214_700174	80.84	3B
wsnp_BE496983B_Ta_2_1	80.84	3B
GENE-2732_162	80.84	3B
CAP12_rep_c7064_56	83.284	3B
wsnp_Ex_c447_876091	95.936	3B
IAAV6423	97.27	3B
Kukri_c18086_241	97.522	3B
RH875_c25375_236	101.105	3B
wsnp_Ex_c16304_24782232	102.1	3B
IBV7128	103.887	3B
Excalibur_c7742_2189	105.784	3B
Excalibur_c10470_887	105.784	3B
Excalibur_c10470_1066	106.43	3B
Excalibur_c10470_1318	107.067	3B
GENE-1721_1383	107.463	3B
GENE-1840_122	107.88	3B
JaBer_c2876_255	108.335	3B
RAC875_c9789_1341	108.76	3B
CAP8_rep_c9413_186	108.76	3B
Excalibur_c26963_710	108.76	3B
IACX455	108.76	3B
GENE-0791_244	108.76	3B
BobWhite_c19166_94	108.76	3B
Kukri_c58497_280	108.76	3B
GENE-1462_210	108.76	3B
Kukri_rep_c109210_417	108.76	3B
BobWhite_c5838_349	108.76	3B
RAC875_c41758_106	108.76	3B
BobWhite_c13947_173	108.76	3B
Kukri_c30328_459	108.76	3B
Excalibur_c4982_348	108.76	3B
GENE-1538_107	108.76	3B
RAC875_rep_c117982_260	108.76	3B
RAC875_c61892_309	108.76	3B
Excalibur_c52772_1592	108.76	3B
BobWhite_rep_c66950_351	108.76	3B
Excalibur_rep_c67686_205	108.76	3B
GENE-1532_226	108.76	3B
IACX460	108.76	3B
Excalibur_c51923_181	108.76	3B
Excalibur_c104452_140	108.76	3B
GENE-1477_342	108.76	3B
Excalibur_c20599_411	108.76	3B
JBer_c9445_248	108.76	3B
BobWhite_c10896_923	108.76	3B
IBV1291	115.827	3B
BS00045329_51	115.827	3B
IBV6934	115.827	3B
BS00033737_51	118.017	3B
BS00034257_51	118.017	3B
BS00110822_51	119.783	3B
RAC875_c46236_214	122.64	3B
IAV4613	126.163	3B
Excalibur_c30527_559	128.667	3B
RH875_c50661_279	128.667	3B
BobWhite_c12281_752	130.315	3B
TA001092-0715	130.397	3B
BS00104177_51	130.922	3B
Kukri_c49220_167	130.922	3B
RH875_c5222_245	130.922	3B
wsnp_Ku_c35632_44814164	130.922	3B
Kukri_c77282_63	130.922	3B
wsnp_Ra_c5454_9660102	131.849	3B
Excalibur_c3556_520	133.447	3B
IAAV1797	144.21	3B
wsnp_Ex_c36937_44790003	144.21	3B
BobWhite_c40861_320	144.21	3B
Kukri_c4335_775	144.21	3B
wsnp_Ex_c36937_44789309	144.21	3B
RH875_c36987_1045	144.21	3B
Kukri_c12361_641	144.21	3B
Excalibur_c47250_1769	144.21	3B
RAC875_c583_1796	144.21	3B
RAC875_c583_391	144.21	3B
Kukri_rep_c72702_220	144.21	3B
RAC875_c583_542	144.21	3B
wsnp_Ku_c10196_16926860	144.21	3B
CAP11_c1110_294	144.21	3B
Excalibur_c35526_537	145.169	3B
Kukri_c5541_204	145.882	3B
RAC875_c583_1409	146.837	3B
Excalibur_c82500_491	150.787	3B
BS00077967_51	155.351	3B
Ra_c16246_379	155.351	3B
GENE-4927_846	156.303	3B
Kukri_rep_c93484_422	156.303	3B
RH875_c68392_137	164.055	3B
RH875_c68392_200	164.055	3B
Ku_c372_652	164.207	3B
BS00025679_51	164.207	3B
Kukri_c23848_739	164.207	3B
RAC875_c17021_466	164.207	3B
RAC875_c10909_1180	165.384	3B
Kukri_rep_c68685_795	181.313	3B
BS00023017_51	186.18	3B
GENE-1995_314	0.714	3D
IBV5136	56.361	3D
Excalibur_c32309_395	61.567	3D
tplb0062m03_773	3.876	4A
IAV2216	9.552	4A
wsnp_Ex_c14478_22481430	24.92	4A
BS00108852_51	27.562	4A
Tdurum_contig52717_185	36.226	4A
Tdurum_contig52717_56	36.226	4A
IAV2769	37.386	4A
wsnp_BE442750A_Ta_2_2	37.629	4A
BS00064140_51	41.314	4A
IACX3391	47.584	4A
Tdurum_contig32628_72	52.115	4A
IACX287	55.879	4A
BobWhite_c31621_148	55.879	4A
GENE-2875_113	55.879	4A
wsnp_Ex_c4220_7623030	55.879	4A
IACX71	55.879	4A
Ra_c9438_685	55.879	4A
GENE-2570_298	55.879	4A
IBV4754	56.468	4A
IAV562	56.93	4A
TA001426-0323	57.41	4A
BS00009970_51	57.41	4A
Ku_c45460_411	59.211	4A
IAAV1476	64.21	4A
BobWhite_c15697_675	77.651	4A
RAC875_c12500_1274	77.651	4A
BobWhite_c2179_1476	79.308	4A
IHX2890	88.092	4A
RAC875_c35171_613	91.646	4A
RH875_c20106_296	116.159	4A
RH875_rep_c105758_697	119.153	4A
wsnp_Ex_c11619_18714738	119.153	4A
BS00020778_51	120.788	4A
RAC875_c390_1494	139.336	4A
RH875_c5302_300	140.586	4A
Excalibur_c12_2100	141.265	4A
IBV5038	16.029	4B
CAP11_rep_c4893_84	17.372	4B
wsnp_Ex_c10347_16946522	24.89	4B
Tdurum_contig93710_409	24.89	4B
wsnp_Ku_c7180_12403155	24.89	4B
BS00037094_51	24.89	4B
IACX1164	60.809	4B
IBV773	62.261	4B
IBV1630	63.16	4B
GENE-2771_327	66.261	4B
IBV1931	67.927	4B
BS00041093_51	68.214	4B
wsnp_BE499546B_Ta_2_1	87.727	4B
Excalibur_c20411_127	113.59	4B
BobWhite_c7492_488	118.185	4B
IHX5985	99.499	4D
IAV5065	102.113	4D
RAC875_c1503_642	4.467	5A
Ex_c3699_306	31.072	5A
IBV5419	57.662	5A
BS00070550_51	58.034	5A
BS00041220_51	58.922	5A
wsnp_BE444720A_Ta_2_1	59.316	5A
GENE-3524_397	59.887	5A
RAC875_c323_257	59.887	5A
wsnp_Ex_c23509_32746909	59.887	5A
RAC875_c323_195	59.887	5A
wsnp_Ra_c323_681466	59.887	5A
RAC875_rep_c112210_179	59.887	5A
Excalibur_c25331_1224	60.318	5A
wsnp_Ex_c130_259006	60.318	5A
IAV4939	60.318	5A
wsnp_Ra_c2228_4310870	60.318	5A
wsnp_Ra_c17541_26430903	60.318	5A
Kukri_c12439_876	60.318	5A
BS00065269_51	60.318	5A
wsnp_Ku_c328_679106	60.318	5A
BS00064387_51	60.318	5A
wsnp_Ex_c130_258776	60.318	5A
wsnp_BE499257A_Ta_2_1	60.318	5A
BS00084580_51	60.738	5A
BS00001085_51	62.805	5A
wsnp_Ra_c18755_27856621	62.805	5A
wsnp_Ra_c18755_27856508	62.805	5A
BS00056248_51	62.805	5A
RAC875_c12507_531	62.805	5A
tplb0043g09_926	62.805	5A
BS00064120_51	62.805	5A
BS00036839_51	62.805	5A
Tdurum_contig68226_619	63.316	5A
Kukri_c31786_657	63.316	5A
BS00068484_51	63.316	5A
RAC875_c8895_1029	63.375	5A
IAV2080	63.555	5A
wsnp_CD453438A_Ta_2_1	63.675	5A
TA001494-0485	63.675	5A
BS00067776_51	63.675	5A
Excalibur_c60370_688	63.675	5A
BS00078076_51	63.675	5A
wsnp_BE497368A_Ta_2_1	63.675	5A
Excalibur_c24638_380	73.52	5A
Ex_c3838_1246	92.118	5A
wsnp_Ra_c21347_30731229	92.118	5A
BS00062939_51	92.118	5A
TA002501-1291	92.118	5A
wsnp_Ex_c3838_6980909	92.118	5A
RFL_Contig389_913	92.118	5A
RH875_c11695_2194	92.118	5A
Kukri_c1106_1489	92.118	5A
GENE-3439_205	92.118	5A
Ex_c3838_1252	92.118	5A
BS00022495_51	92.118	5A
IAV6060	92.59	5A
BS00069176_51	94.693	5A
IAV1375	97.536	5A
IAV3832	97.879	5A
IACX1979	105.289	5A
BS00029395_51	107.338	5A
RAC875_c53311_414	119.025	5A
IAV2328	120.522	5A
IBV8669	142.908	5A
BS00097986_51	143.886	5A
wsnp_BF293620A_Ta_2_1	145.314	5A
BobWhite_c21949_150	145.912	5A
wsnp_AJ612027A_Ta_2_5	145.912	5A
Kukri_c64923_717	145.912	5A
BobWhite_c471_2245	145.912	5A
BobWhite_c21949_117	145.912	5A
TA001896-0654	145.912	5A
Tdurum_contig13810_485	183.449	5A
Tdurum_contig15047_186	183.449	5A
BS00024101_51	201.206	5A
BS00081951_51	206.84	5A
IAV3916	210.68	5A
BS00020605_51	215.143	5A
BS00011915_51	218.789	5A
IBV8639	218.789	5A
Tdurum_contig82476_184	222.899	5A
BS00062280_51	0	5B
GENE-3324_338	9.75	5B
Excalibur_c32189_941	10.028	5B
BobWhite_c42719_90	13.416	5B
BS00003944_51	15.132	5B
IBV7134	32.672	5B
tplb0046h23_602	33.235	5B
RAC875_c8661_692	36.719	5B
BS00106043_51	38.25	5B
BS00022107_51	41.117	5B
BS00022602_51	41.117	5B
IBV2411	52.308	5B
Excalibur_c73201_240	56.481	5B
wsnp_Ex_c658_1294440	56.481	5B
RAC875_c6409_476	56.481	5B
RH875_c8988_568	56.481	5B
IAV4269	56.481	5B
GENE-4649_667	60.028	5B
RAC875_c44540_51	60.028	5B
JBer_c249_279	60.028	5B
IAV1235	60.028	5B
IAV3515	83.212	5B
wsnp_Ex_c974_1865513	86.557	5B
TA002380-1222	91.161	5B
BS00066138_51	91.973	5B
RFL_Contig4751_1197	91.973	5B
RH875_c9528_2045	94.361	5B
IAV4110	94.361	5B
Excalibur_c19303_593	94.361	5B
IHX7596	94.361	5B
JaBer_c2212_120	94.361	5B
IBV6298	94.361	5B
IAAV8350	94.361	5B
BS00098821_51	94.361	5B
tplb0060m15_1248	94.361	5B
Tdurum_contig18699_529	94.361	5B
IACX5939	94.361	5B
IAV3804	94.361	5B
IBV6876	94.361	5B
RH875_c52809_168	94.361	5B
IAV6140	95.281	5B
IHX3059	96.187	5B
IBV659	96.187	5B
IAV8929	96.187	5B
JBer_c1791_133	96.187	5B
BS00023163_51	99.137	5B
BS00017264_51	112.049	5B
IAAV2426	112.049	5B
RH875_c10139_92	112.528	5B
Excalibur_c63208_105	114.171	5B
Excalibur_c83953_190	114.261	5B
Tdurum_contig11228_274	115.865	5B
Tdurum_contig27797_654	121.758	5B
IHX620	122.389	5B
IBV2296	123.406	5B
BS00099367_51	147.936	5B
RAC875_c91566_56	148.76	5B
GENE-2885_454	149.112	5B
Tdurum_contig68741_839	149.25	5B
RH875_c8927_1434	149.823	5B
BS00098292_51	151.167	5B
wsnp_Ku_c2568_4890994	151.992	5B
Kukri_c836_513	151.992	5B
IACX7615	151.992	5B
RAC875_c28645_455	152.246	5B
Excalibur_c35561_309	152.246	5B
TA003709-0269	152.246	5B
Kukri_rep_c95692_396	158.284	5B
BobWhite_c41609_107	158.284	5B
RAC875_c8787_915	158.284	5B
BobWhite_c1562_246	158.284	5B
RAC875_c10436_793	158.284	5B
Excalibur_rep_c109685_107	158.284	5B
RAC875_c38873_1118	184.719	5B
JBer_c8121_167	200.815	5B
Kukri_c2735_626	204.95	5B
Ku_c36367_203	212.673	5B
BobWhite_c31_2478	223.559	5B
IBV1320	0.458	5D
GENE-3006_294	20.315	5D
BS00085191_51	20.315	5D
BS00070751_51	20.315	5D
D_contig02804_872	20.315	5D
tplb0031c19_924	20.315	5D
BS00003711_51	20.315	5D
IACX5847	20.315	5D
BS00009777_51	20.315	5D
Kukri_c5848_318	20.315	5D
BobWhite_c22752_182	20.315	5D
BS00062990_51	20.315	5D
BS00085610_51	20.315	5D
Kukri_c21384_1333	20.315	5D
RAC875_c2296_872	20.315	5D
Excalibur_c1559_913	20.315	5D
BS00011561_51	20.315	5D
BS00058153_51	5.258	6A
BS00068515_51	28.231	6A
RAC875_c63_572	28.231	6A
wsnp_Ku_c20866_30535750	32.868	6A
wsnp_Ku_c20866_30535489	32.868	6A
BobWhite_rep_c50671_356	32.868	6A
BS00012481_51	32.868	6A
RAC875_c38494_52	32.868	6A
Tdurum_contig41947_720	32.868	6A
tplb0060j17_1091	33.565	6A
RAC875_c41786_417	33.565	6A
Tdurum_contig13287_811	33.915	6A
BS00096297_51	33.915	6A
Excalibur_c10263_218	50.565	6A
IAV3806	50.565	6A
Tdurum_contig48870_249	63.763	6A
BS00065851_51	63.763	6A
wsnp_Ex_c29025_38097560	64.226	6A
IAV1234	64.526	6A
IAV2681	64.526	6A
IBV5188	64.526	6A
Ku_c1976_1351	64.735	6A
RAC875_c4632_934	64.735	6A
Excalibur_c52972_213	69.685	6A
BS00023440_51	73.074	6A
IHX8469	73.074	6A
IAV6004	73.228	6A
wsnp_Ex_c3016_5573835	73.228	6A
Ku_c2951_1724	73.228	6A
Kukri_c76003_183	76.028	6A
Tdurum_contig43479_952	76.028	6A
Ra_c29420_237	76.028	6A
CAP8_c381_190	76.028	6A
RAC875_c39852_592	78.546	6A
wsnp_Ku_c37942_46693718	78.546	6A
IBV7790	78.913	6A
IBV8493	78.913	6A
Kukri_c25389_688	79.176	6A
IAV4239	81.082	6A
IBV1652	81.082	6A
Excalibur_c26057_1049	81.082	6A
IAV4068	86.903	6A
Tdurum_contig32258_314	116.838	6A
IBV7861	143.901	6A
Ra_c1709_839	145.738	6A
wsnp_Ex_c15708_24056750	148.055	6A
BS00087997_51	149.374	6A
BS00078678_51	149.49	6A
Ku_c110290_1118	153.444	6A
BobWhite_rep_c64412_199	195.064	6A
RH875_c45987_132	200.199	6A
BS00072265_51	25.962	6B
Excalibur_c1988_181	27.037	6B
BS00077896_51	35.496	6B
IBV8967	83.177	6B
IBV1673	85.812	6B
Tdurum_contig41980_619	89.817	6B
Tdurum_contig41980_2293	89.817	6B
Tdurum_contig41980_1727	89.817	6B
BS00047344_51	89.817	6B
IAAV1820	89.817	6B
GENE-4197_99	89.817	6B
IACX19307	89.817	6B
Kukri_c24764_1094	89.817	6B
Tdurum_contig9713_488	90.205	6B
BobWhite_c1905_98	91.446	6B
GENE-3716_393	92.06	6B
Kukri_c38732_546	92.06	6B
BS00057297_51	97.97	6B
BS00058774_51	97.97	6B
RFL_Contig916_683	99.501	6B
Excalibur_c46186_394	100.38	6B
BS00074947_51	101.644	6B
BS00034417_51	101.644	6B
IAV4883	101.906	6B
wsnp_CAP12_rep_c3885_1758057	102.825	6B
IAV24	102.825	6B
IAV6218	102.825	6B
Kukri_c63314_962	108.665	6B
IAAV525	113.093	6B
BS00086847_51	114.775	6B
wsnp_Ex_c34123_42489621	137.71	6B
GENE-3949_349	151.811	6B
wsnp_Ex_c9038_15058264	158.875	6B
wsnp_Ex_c9038_15058444	158.875	6B
Tdurum_contig42418_1376	158.875	6B
wsnp_Ex_c11379_18370982	158.875	6B
BobWhite_c13680_512	158.875	6B
Excalibur_c6398_1325	163.974	6B
Excalibur_c64024_119	163.974	6B
Tdurum_contig43335_1397	165.147	6B
wsnp_Ex_c8134_13758366	165.147	6B
BS00032519_51	165.147	6B
RH875_rep_c112646_106	166.082	6B
IBV3610	166.405	6B
wsnp_Ex_c293_568575	166.815	6B
RH875_c41444_939	167.731	6B
BS00065202_51	178.649	6B
D_GA8KES401CW77C_332	4.038	6D
BS00067819_51	8.466	6D
IACX338	9.071	6D
BS00022787_51	9.071	6D
Ku_c12629_1157	9.071	6D
IACX243	9.071	6D
Kukri_c5371_343	9.707	6D
BS00080044_51	21.004	6D
IBV822	60.366	7A
Tdurum_contig52015_1568	61.64	7A
RH875_c37592_426	62.341	7A
RH875_c55774_126	63.122	7A
Ra_c1126_2463	64.313	7A
RH875_c11969_384	66.958	7A
BS00108702_51	69.039	7A
wsnp_Ku_c38569_47177068	71.356	7A
RAC875_c9677_212	76.039	7A
RAC875_c18446_506	76.039	7A
BS00009543_51	76.039	7A
BS00096603_51	76.039	7A
RH875_rep_c114991_394	76.039	7A
Tdurum_contig11613_561	76.039	7A
IAAV5448	109.882	7A
RAC875_c28842_99	136.789	7A
IAV4945	137.188	7A
IBV7916	137.188	7A
wsnp_Ku_c26530_36497050	141.995	7A
Tdurum_contig98197_73	162.749	7A
IBV5054	162.749	7A
IAV1069	162.749	7A
RFL_Contig439_283	162.749	7A
RAC875_c20657_2535	163.421	7A
GENE-4691_462	163.421	7A
RFL_Contig5676_1956	163.421	7A
IACX1734	163.421	7A
TA003552-0602	165.275	7A
IAV5808	165.275	7A
RFL_Contig5285_365	168.55	7A
BobWhite_c5396_296	168.817	7A
wsnp_Ex_rep_c105174_89674370	168.817	7A
BobWhite_c24259_117	168.817	7A
Kukri_c14103_374	168.817	7A
CAP12_c2355_239	169.13	7A
BobWhite_c18073_247	169.13	7A
IBV4070	170.441	7A
wsnp_Ex_c42836_49314564	170.672	7A
wsnp_JD_c8919_9843237	170.672	7A
RAC875_c18798_103	172.391	7A
IBV4120	172.805	7A
Kukri_rep_c69478_1058	172.805	7A
IBV1841	172.805	7A
wsnp_Ex_c18352_27178687	173.784	7A
IBV447	174.604	7A
Ku_c9965_909	180.091	7A
Kukri_c30367_148	180.491	7A
IBV3025	183.652	7A
IBV6180	183.652	7A
IAV3027	183.652	7A
IAV3315	183.972	7A
BS00065822_51	185.061	7A
Ra_c8985_557	185.061	7A
wsnp_BM134363A_Ta_2_4	192.156	7A
wsnp_JD_c1201_1745777	207.827	7A
JD_c149_3175	207.827	7A
Ex_c7495_807	207.827	7A
Kukri_c42156_415	207.827	7A
BobWhite_c5602_291	207.827	7A
Excalibur_c14451_389	212.649	7A
IAAV6653	238.581	7A
IHX6080	240.572	7A
Tdurum_contig14438_166	249.421	7A
JD_c1314_1184	251.885	7A
BS00023207_51	251.885	7A
wsnp_Ex_c5839_10246812	253.371	7A
BS00109393_51	283.667	7A
Kukri_c65164_1063	285.768	7A
JG_c1426_201	0	7B
BS00022562_51	0	7B
BS00085194_51	0.215	7B
Ex_c21249_1111	1.017	7B
GENE-2935_114	1.017	7B
BobWhite_c36693_210	34.457	7B
Kukri_rep_c108469_158	38.554	7B
Kukri_c18530_1584	42.606	7B
Ku_c8497_1141	45.846	7B
wsnp_Ku_c46846_53470970	47.05	7B
GENE-0293_445	47.05	7B
BS00036788_51	50.247	7B
BobWhite_c21181_787	55.979	7B
IAV1369	57.836	7B
IAV3646	57.836	7B
Tdurum_contig100992_142	60.577	7B
GENE-4954_123	60.997	7B
IHX956	86.001	7B
Kukri_c47527_179	100.61	7B
Kukri_c10430_642	137.546	7B
IAV7151	137.546	7B
IAV5167	137.546	7B
IAV1478	137.546	7B
IAV7708	137.546	7B
wsnp_Ex_c19_39269	137.546	7B
IBV2686	144.779	7B
Tdurum_contig59755_568	145.944	7B
GENE-4756_955	145.944	7B
wsnp_Ex_c3738_6809767	147.115	7B
Excalibur_c22203_202	158.381	7B
BS00009879_51	158.656	7B
Kukri_c15668_100	159.991	7B
Excalibur_c49736_1197	167.426	7B
BS00021979_51	167.426	7B
Excalibur_c26939_1225	172.977	7B
RAC875_c1329_298	173.318	7B
RAC875_c15215_417	224.697	7B
Excalibur_c8883_1144	224.697	7B
RAC875_rep_c113248_366	224.697	7B
Excalibur_c5938_1846	224.697	7B
D_GCE8AKX01B1G1N_240	224.697	7B
Excalibur_c58765_317	224.697	7B
GENE-4848_579	224.697	7B
RAC875_c59686_292	224.697	7B
Ku_c2585_992	224.697	7B
BS00084631_51	224.697	7B
BobWhite_c40479_283	0	7D
IAAV8204	3.173	7D
wsnp_Ra_c13568_21427471	37.781	7D
D_contig35184_357	38.143	7D
CAP12_c2046_153	38.143	7D
BS00065548_51	110.7	7D
BS00067285_51	117.408	7D
